# Supplementary material for: 4-[2-(2-Benzyl­idene­hydrazin­ylidene)-3,6-dihydro-2H-1,3,4-thia­diazin-5-yl]-3-(4-meth­oxy­phen­yl)­sydnone
Source: Acta Crystallogr Sect E Struct Rep Online. 2011 Mar 19;67(Pt 4):o902. doi: 10.1107/S1600536811009329 (PMC3099954; doi:10.1107/S1600536811009329)
Supplement: Supplementary file 1 [file e-67-0o902-sup1.cif]

##############################################################################
###                                                                        ###
###        Electronic paper (Acta Crystallographica Section E)             ###
###                                                                        ###
##############################################################################
#                                                                            #
# This CIF contains the data in a paper accepted for publication in Acta     #
# Crystallographica Section E. It conforms to the requirements of Notes      #
# for Authors for Section E, and has been peer reviewed under the auspices   #
# of the IUCr Commission on Journals.                                        #
#                                                                            #
# Full details of the Crystallographic Information File format               #
# are given in the paper "The Crystallographic Information File (CIF):       #
# a New Standard Archive File for Crystallography" by S. R. Hall, F. H.      #
# Allen and I. D. Brown [Acta Cryst. (1991), A47, 655-685].                  #
#                                                                            #
# The current version of the core CIF dictionary is obtainable from          #
# ftp://ftp.iucr.org/pub/cif_core.dic. The current version number is 2.4.    #
#                                                                            #
# Software is freely available for graphical display of the structure(s) in  #
# this CIF.  For information consult the CIF home page http://www.iucr.org/  #
# cif/home.html                                                              #
#                                                                            #
# This file may be used for bona fide research purposes within the           #
# scientific community so long as proper attribution is given to the journal # 
# article from which it was obtained.                                        #
#                                                                            #
##############################################################################
                                             
data_global
_audit_creation_method     'form.cif (version 2.0)'
_journal_data_validation_number     ?
_journal_date_recd_electronic     2011-03-02
_journal_date_accepted     2011-03-11
_journal_name_full     'Acta Crystallographica, Section E'
_journal_year     2011
_journal_volume     67
_journal_issue      4
_journal_page_first     o902
_journal_page_last     o902
_journal_paper_category     QO
_journal_coeditor_code     RZ2567
_publ_contact_author_name     'Professor Fun, Hoong-Kun'
_publ_contact_author_address
;
X-ray Crystallography Unit
School of Physics
Universiti Sains Malaysia
11800 USM, Penang
Malaysia
;
_publ_contact_author_email     hkfun@usm.my
_publ_contact_author_fax     '604 6579150'
_publ_contact_author_phone     '604 6533652'
_publ_section_title
;\
4-[2-(2-Benzylidenehydrazinylidene)-3,6-dihydro-2<i>H</i>-1,3,4-thiadiazin-\
5-yl]-3-(4-methoxyphenyl)sydnone
;
loop_
    _publ_author_name
    _publ_author_footnote
    _publ_author_address
    'Hoong-Kun Fun'
;
Thomson Reuters ResearcherID: A-3561-2009.
;
;
X-ray Crystallography Unit
School of Physics
Universiti Sains Malaysia
11800 USM, Penang
Malaysia
;
    'Madhukar Hemamalini' ?
;
X-ray Crystallography Unit
School of Physics
Universiti Sains Malaysia
11800 USM, Penang
Malaysia
;
    'Nithinchandra' ?
;
Department of Studies in Chemistry
Mangalore University
Mangalagangotri
Mangalore 574 199
India
;
    'Balakrishna Kalluraya' ?
;
Department of Studies in Chemistry
Mangalore University
Mangalagangotri
Mangalore 574 199
India
;
data_I
_audit_creation_method     SHELXL97
_chemical_name_systematic
;
4-[2-(2-Benzylidenehydrazinylidene)-3,6-dihydro-2<i>H</i>-1,3,4-thiadiazin-
5-yl]-3-(4-methoxyphenyl)-1,2,3-oxadiazol-3-ylium-5-olate
;
_chemical_name_common
;
4-[2-(2-Benzylidenehydrazinylidene)-3,6-dihydro-2<i>H</i>-1,3,4-thiadiazin-
5-yl]-3-(4-methoxyphenyl)sydnone
;
_chemical_formula_moiety     'C19 H16 N6 O3 S'
_chemical_formula_sum     'C19 H16 N6 O3 S'
_chemical_formula_iupac     'C19 H16 N6 O3 S'
_chemical_formula_weight     408.44
_chemical_melting_point     ?
_symmetry_cell_setting     monoclinic
_symmetry_space_group_name_H-M     'P 21/n'
_symmetry_space_group_name_Hall     '-P 2yn'
loop_
    _symmetry_equiv_pos_as_xyz
    'x, y, z'
    '-x+1/2, y+1/2, -z+1/2'
    '-x, -y, -z'
    'x-1/2, -y-1/2, z-1/2'
_cell_length_a     14.9236(15)
_cell_length_b     5.9331(7)
_cell_length_c     21.425(2)
_cell_angle_alpha     90.00
_cell_angle_beta     99.338(2)
_cell_angle_gamma     90.00
_cell_volume     1871.9(4)
_cell_formula_units_Z     4
_cell_measurement_reflns_used     1908
_cell_measurement_theta_min     3.00
_cell_measurement_theta_max     27.33
_cell_measurement_temperature     296(2)
_exptl_crystal_description     needle
_exptl_crystal_colour     orange
_exptl_crystal_size_max     0.77
_exptl_crystal_size_mid     0.07
_exptl_crystal_size_min     0.04
_exptl_crystal_density_diffrn     1.449
_exptl_crystal_density_meas     ?
_exptl_crystal_density_method     'not measured'
_exptl_crystal_F_000     848
_exptl_absorpt_coefficient_mu     0.208
_exptl_absorpt_correction_type     multi-scan
_exptl_absorpt_process_details     '(SADABS; Bruker, 2009)'
_exptl_absorpt_correction_T_min     0.8555
_exptl_absorpt_correction_T_max     0.9915
_exptl_special_details
;
;
_diffrn_ambient_temperature     296(2)
_diffrn_radiation_type     MoK\a
_diffrn_radiation_wavelength     0.71073
_diffrn_radiation_source     'fine-focus sealed tube'
_diffrn_radiation_monochromator     graphite
_diffrn_measurement_device_type     'Bruker APEXII DUO CCD area-detector'
_diffrn_measurement_method     '\f and \w'
_diffrn_detector_area_resol_mean     .
_diffrn_reflns_number     15668
_diffrn_reflns_av_R_equivalents     0.0624
_diffrn_reflns_av_sigmaI/netI     0.0655
_diffrn_reflns_theta_min     1.55
_diffrn_reflns_theta_max     27.47
_diffrn_reflns_theta_full     27.47
_diffrn_measured_fraction_theta_max     0.994
_diffrn_measured_fraction_theta_full     0.994
_diffrn_reflns_limit_h_min     -19
_diffrn_reflns_limit_h_max     19
_diffrn_reflns_limit_k_min     -7
_diffrn_reflns_limit_k_max     7
_diffrn_reflns_limit_l_min     -27
_diffrn_reflns_limit_l_max     27
_diffrn_standards_number     0
_diffrn_standards_interval_count     .
_diffrn_standards_interval_time     .
_diffrn_standards_decay_%     ?
_refine_special_details
;
 Refinement of F^2^ against ALL reflections.  The weighted R-factor wR and
 goodness of fit S are based on F^2^, conventional R-factors R are based
 on F, with F set to zero for negative F^2^. The threshold expression of
 F^2^ > 2\s(F^2^) is used only for calculating R-factors(gt) etc. and is
 not relevant to the choice of reflections for refinement.  R-factors based
 on F^2^ are statistically about twice as large as those based on F, and R-
 factors based on ALL data will be even larger.
;
_reflns_number_total     4269
_reflns_number_gt     2889
_reflns_threshold_expression     I>2\s(I)
_refine_ls_structure_factor_coef     Fsqd
_refine_ls_matrix_type     full
_refine_ls_R_factor_all     0.0788
_refine_ls_R_factor_gt     0.0434
_refine_ls_wR_factor_gt     0.0903
_refine_ls_wR_factor_ref     0.1062
_refine_ls_goodness_of_fit_ref     1.030
_refine_ls_restrained_S_all     1.030
_refine_ls_number_reflns     4269
_refine_ls_number_parameters     267
_refine_ls_number_restraints     0
_refine_ls_hydrogen_treatment     mixed
_refine_ls_weighting_scheme     calc
_refine_ls_weighting_details
       'calc w = 1/[\s^2^(Fo^2^)+(0.0401P)^2^+0.4767P] where P=(Fo^2^+2Fc^2^)/3'
_atom_sites_solution_hydrogens     geom
_atom_sites_solution_primary     direct
_atom_sites_solution_secondary     difmap
_refine_ls_shift/su_max     0.001
_refine_ls_shift/su_mean     0.000
_refine_diff_density_max     0.368
_refine_diff_density_min     -0.289
_refine_ls_extinction_method     none
_refine_ls_extinction_coef     ?
loop_
    _atom_type_symbol
    _atom_type_description
    _atom_type_scat_dispersion_real
    _atom_type_scat_dispersion_imag
    _atom_type_scat_source
    'C' 'C' 0.0033 0.0016
                         'International Tables Vol C Tables 4.2.6.8 and 6.1.1.4'
    'H' 'H' 0.0000 0.0000
                         'International Tables Vol C Tables 4.2.6.8 and 6.1.1.4'
    'N' 'N' 0.0061 0.0033
                         'International Tables Vol C Tables 4.2.6.8 and 6.1.1.4'
    'O' 'O' 0.0106 0.0060
                         'International Tables Vol C Tables 4.2.6.8 and 6.1.1.4'
    'S' 'S' 0.1246 0.1234
                         'International Tables Vol C Tables 4.2.6.8 and 6.1.1.4'
_computing_data_collection     'APEX2 (Bruker, 2009)'
_computing_cell_refinement     'SAINT (Bruker, 2009)'
_computing_data_reduction     'SAINT (Bruker, 2009)'
_computing_structure_solution     'SHELXTL (Sheldrick, 2008)'
_computing_structure_refinement     'SHELXTL (Sheldrick, 2008)'
_computing_molecular_graphics     'SHELXTL (Sheldrick, 2008)'
_computing_publication_material
;
SHELXTL (Sheldrick, 2008) and PLATON (Spek, 2009)
;
loop_
    _atom_site_type_symbol
    _atom_site_label
    _atom_site_fract_x
    _atom_site_fract_y
    _atom_site_fract_z
    _atom_site_U_iso_or_equiv
    _atom_site_adp_type
    _atom_site_calc_flag
    _atom_site_refinement_flags
    _atom_site_occupancy
    _atom_site_disorder_assembly
    _atom_site_disorder_group
    S S1 0.51196(3) 0.06066(11) 0.18109(2) 0.02408(16) Uani d . 1 . .
    O O1 0.29051(9) -0.7158(3) 0.24009(6) 0.0274(4) Uani d . 1 . .
    O O2 0.43051(9) -0.5875(3) 0.28329(6) 0.0261(4) Uani d . 1 . .
    O O3 0.03886(9) -0.2449(3) -0.06332(6) 0.0302(4) Uani d . 1 . .
    N N1 0.58722(11) 0.3462(3) 0.10107(7) 0.0197(4) Uani d . 1 . .
    N N2 0.53281(10) 0.1897(3) 0.06401(7) 0.0203(4) Uani d . 1 . .
    N N3 0.45763(11) -0.1430(3) 0.06974(7) 0.0189(4) Uani d . 1 . .
    N N4 0.39709(10) -0.2843(3) 0.09276(7) 0.0185(4) Uani d . 1 . .
    N N5 0.26615(11) -0.5345(3) 0.15329(7) 0.0202(4) Uani d . 1 . .
    N N6 0.22703(11) -0.6811(4) 0.18620(7) 0.0264(5) Uani d . 1 . .
    C C1 0.73234(13) 0.6171(4) 0.16329(9) 0.0242(5) Uani d . 1 . .
    H H1A 0.7205 0.4846 0.1837 0.029 Uiso calc R 1 . .
    C C2 0.79578(14) 0.7681(5) 0.19293(10) 0.0320(6) Uani d . 1 . .
    H H2A 0.8264 0.7369 0.2334 0.038 Uiso calc R 1 . .
    C C3 0.81414(15) 0.9647(5) 0.16313(11) 0.0339(6) Uani d . 1 . .
    H H3A 0.8574 1.0645 0.1833 0.041 Uiso calc R 1 . .
    C C4 0.76819(14) 1.0137(5) 0.10314(10) 0.0287(6) Uani d . 1 . .
    H H4A 0.7796 1.1476 0.0833 0.034 Uiso calc R 1 . .
    C C5 0.70513(13) 0.8620(4) 0.07295(9) 0.0230(5) Uani d . 1 . .
    H H5A 0.6753 0.8936 0.0323 0.028 Uiso calc R 1 . .
    C C6 0.68565(13) 0.6638(4) 0.10230(8) 0.0199(5) Uani d . 1 . .
    C C7 0.62003(13) 0.5032(4) 0.06982(8) 0.0204(5) Uani d . 1 . .
    H H7A 0.6018 0.5142 0.0263 0.025 Uiso calc R 1 . .
    C C8 0.50177(12) 0.0383(4) 0.09904(8) 0.0181(5) Uani d . 1 . .
    C C9 0.49414(13) -0.2359(4) 0.19578(8) 0.0221(5) Uani d . 1 . .
    H H9A 0.5470 -0.3213 0.1886 0.026 Uiso calc R 1 . .
    H H9B 0.4866 -0.2566 0.2395 0.026 Uiso calc R 1 . .
    C C10 0.41158(12) -0.3220(4) 0.15311(8) 0.0191(5) Uani d . 1 . .
    C C11 0.34998(13) -0.4661(4) 0.18046(8) 0.0189(5) Uani d . 1 . .
    C C12 0.36813(13) -0.5822(4) 0.23935(8) 0.0220(5) Uani d . 1 . .
    C C13 0.21053(12) -0.4579(4) 0.09497(8) 0.0199(5) Uani d . 1 . .
    C C14 0.17263(14) -0.2452(4) 0.09297(9) 0.0240(5) Uani d . 1 . .
    H H14A 0.1857 -0.1480 0.1273 0.029 Uiso calc R 1 . .
    C C15 0.11479(14) -0.1796(5) 0.03878(9) 0.0266(5) Uani d . 1 . .
    H H15A 0.0881 -0.0376 0.0365 0.032 Uiso calc R 1 . .
    C C16 0.09668(13) -0.3280(5) -0.01245(8) 0.0227(5) Uani d . 1 . .
    C C17 0.13592(13) -0.5395(5) -0.00988(9) 0.0247(5) Uani d . 1 . .
    H H17A 0.1242 -0.6363 -0.0444 0.030 Uiso calc R 1 . .
    C C18 0.19321(13) -0.6064(4) 0.04498(9) 0.0234(5) Uani d . 1 . .
    H H18A 0.2194 -0.7490 0.0478 0.028 Uiso calc R 1 . .
    C C19 0.01814(14) -0.3879(5) -0.11771(9) 0.0340(7) Uani d . 1 . .
    H H19A -0.0240 -0.3128 -0.1496 0.051 Uiso calc R 1 . .
    H H19B -0.0084 -0.5258 -0.1059 0.051 Uiso calc R 1 . .
    H H19C 0.0729 -0.4210 -0.1340 0.051 Uiso calc R 1 . .
    H H1N3 0.4553(16) -0.161(5) 0.0291(12) 0.041(7) Uiso d . 1 . .
loop_
    _atom_site_aniso_label
    _atom_site_aniso_U_11
    _atom_site_aniso_U_22
    _atom_site_aniso_U_33
    _atom_site_aniso_U_12
    _atom_site_aniso_U_13
    _atom_site_aniso_U_23
    S1 0.0287(3) 0.0285(4) 0.0149(2) -0.0068(3) 0.00304(18) -0.0044(2)
    O1 0.0302(8) 0.0318(12) 0.0200(6) -0.0042(8) 0.0033(6) 0.0077(7)
    O2 0.0281(7) 0.0319(12) 0.0177(6) 0.0013(8) 0.0016(5) 0.0023(7)
    O3 0.0242(7) 0.0414(13) 0.0238(7) 0.0037(8) 0.0003(6) 0.0051(7)
    N1 0.0198(8) 0.0190(12) 0.0199(7) -0.0040(9) 0.0022(6) -0.0060(8)
    N2 0.0207(8) 0.0229(13) 0.0170(7) -0.0048(9) 0.0018(6) -0.0034(8)
    N3 0.0239(8) 0.0198(12) 0.0134(7) -0.0055(9) 0.0043(6) -0.0014(7)
    N4 0.0185(8) 0.0200(12) 0.0176(7) -0.0032(8) 0.0046(6) -0.0006(7)
    N5 0.0213(8) 0.0217(12) 0.0186(7) -0.0008(9) 0.0059(6) 0.0017(8)
    N6 0.0282(9) 0.0287(14) 0.0218(8) -0.0087(10) 0.0021(7) 0.0045(8)
    C1 0.0245(10) 0.0246(16) 0.0233(9) 0.0005(11) 0.0030(8) 0.0008(10)
    C2 0.0273(11) 0.0363(19) 0.0287(10) -0.0002(13) -0.0061(9) -0.0048(11)
    C3 0.0263(11) 0.0294(18) 0.0441(12) -0.0085(12) 0.0003(10) -0.0118(12)
    C4 0.0258(10) 0.0220(16) 0.0404(11) -0.0015(11) 0.0113(9) -0.0006(11)
    C5 0.0225(10) 0.0235(15) 0.0237(9) 0.0006(11) 0.0063(8) 0.0005(10)
    C6 0.0188(9) 0.0213(15) 0.0203(9) -0.0011(10) 0.0052(7) -0.0033(9)
    C7 0.0216(9) 0.0217(15) 0.0175(8) 0.0005(10) 0.0021(7) -0.0023(9)
    C8 0.0156(8) 0.0227(14) 0.0156(8) 0.0003(10) 0.0011(7) -0.0040(9)
    C9 0.0215(9) 0.0277(16) 0.0166(8) -0.0040(11) 0.0018(7) 0.0024(9)
    C10 0.0187(9) 0.0217(15) 0.0173(8) 0.0001(10) 0.0042(7) -0.0026(9)
    C11 0.0191(9) 0.0207(14) 0.0172(8) 0.0008(10) 0.0039(7) -0.0004(9)
    C12 0.0259(10) 0.0223(15) 0.0196(9) 0.0026(11) 0.0093(8) -0.0001(9)
    C13 0.0165(9) 0.0244(15) 0.0187(8) -0.0056(10) 0.0026(7) -0.0009(9)
    C14 0.0274(10) 0.0234(15) 0.0219(9) -0.0004(12) 0.0059(8) -0.0014(10)
    C15 0.0297(11) 0.0238(16) 0.0271(10) 0.0012(12) 0.0069(8) 0.0014(10)
    C16 0.0161(9) 0.0309(17) 0.0215(9) -0.0018(11) 0.0047(7) 0.0035(10)
    C17 0.0235(10) 0.0282(16) 0.0226(9) -0.0046(12) 0.0041(8) -0.0049(10)
    C18 0.0211(9) 0.0241(16) 0.0251(9) -0.0014(11) 0.0039(8) -0.0023(10)
    C19 0.0268(11) 0.051(2) 0.0227(10) -0.0061(13) -0.0011(8) 0.0030(11)
_geom_special_details
;
 All s.u.'s (except the s.u. in the dihedral angle between two l.s. planes)
 are estimated using the full covariance matrix.  The cell s.u.'s are taken
 into account individually in the estimation of s.u.'s in distances, angles
 and torsion angles; correlations between s.u.'s in cell parameters are only
 used when they are defined by crystal symmetry.  An approximate (isotropic)
 treatment of cell s.u.'s is used for estimating s.u.'s involving l.s. planes.
;
loop_
    _geom_bond_atom_site_label_1
    _geom_bond_atom_site_label_2
    _geom_bond_site_symmetry_2
    _geom_bond_distance
    _geom_bond_publ_flag
    S1 C8 . 1.7448(17) ?
    S1 C9 . 1.814(3) ?
    O1 N6 . 1.385(2) ?
    O1 C12 . 1.406(3) ?
    O2 C12 . 1.212(2) ?
    O3 C16 . 1.368(2) ?
    O3 C19 . 1.434(3) ?
    N1 C7 . 1.289(3) ?
    N1 N2 . 1.394(2) ?
    N2 C8 . 1.303(3) ?
    N3 C8 . 1.360(3) ?
    N3 N4 . 1.381(2) ?
    N3 H1N3 . 0.87(2) ?
    N4 C10 . 1.295(2) ?
    N5 N6 . 1.314(2) ?
    N5 C11 . 1.354(2) ?
    N5 C13 . 1.456(2) ?
    C1 C2 . 1.381(3) ?
    C1 C6 . 1.405(3) ?
    C1 H1A . 0.9300 ?
    C2 C3 . 1.378(4) ?
    C2 H2A . 0.9300 ?
    C3 C4 . 1.386(3) ?
    C3 H3A . 0.9300 ?
    C4 C5 . 1.384(3) ?
    C4 H4A . 0.9300 ?
    C5 C6 . 1.387(3) ?
    C5 H5A . 0.9300 ?
    C6 C7 . 1.459(3) ?
    C7 H7A . 0.9300 ?
    C9 C10 . 1.500(3) ?
    C9 H9A . 0.9700 ?
    C9 H9B . 0.9700 ?
    C10 C11 . 1.447(3) ?
    C11 C12 . 1.425(3) ?
    C13 C18 . 1.379(3) ?
    C13 C14 . 1.381(3) ?
    C14 C15 . 1.385(3) ?
    C14 H14A . 0.9300 ?
    C15 C16 . 1.399(3) ?
    C15 H15A . 0.9300 ?
    C16 C17 . 1.382(3) ?
    C17 C18 . 1.394(3) ?
    C17 H17A . 0.9300 ?
    C18 H18A . 0.9300 ?
    C19 H19A . 0.9600 ?
    C19 H19B . 0.9600 ?
    C19 H19C . 0.9600 ?
loop_
    _geom_angle_atom_site_label_1
    _geom_angle_atom_site_label_2
    _geom_angle_atom_site_label_3
    _geom_angle_site_symmetry_1
    _geom_angle_site_symmetry_3
    _geom_angle
    _geom_angle_publ_flag
    C8 S1 C9 . . 96.30(10) ?
    N6 O1 C12 . . 111.11(15) ?
    C16 O3 C19 . . 117.3(2) ?
    C7 N1 N2 . . 114.88(15) ?
    C8 N2 N1 . . 111.09(15) ?
    C8 N3 N4 . . 127.66(15) ?
    C8 N3 H1N3 . . 119.9(18) ?
    N4 N3 H1N3 . . 111.0(17) ?
    C10 N4 N3 . . 116.66(16) ?
    N6 N5 C11 . . 115.31(16) ?
    N6 N5 C13 . . 115.21(16) ?
    C11 N5 C13 . . 129.33(17) ?
    N5 N6 O1 . . 104.03(15) ?
    C2 C1 C6 . . 119.9(2) ?
    C2 C1 H1A . . 120.0 ?
    C6 C1 H1A . . 120.0 ?
    C3 C2 C1 . . 120.6(2) ?
    C3 C2 H2A . . 119.7 ?
    C1 C2 H2A . . 119.7 ?
    C2 C3 C4 . . 120.1(2) ?
    C2 C3 H3A . . 120.0 ?
    C4 C3 H3A . . 120.0 ?
    C5 C4 C3 . . 119.6(2) ?
    C5 C4 H4A . . 120.2 ?
    C3 C4 H4A . . 120.2 ?
    C4 C5 C6 . . 121.07(19) ?
    C4 C5 H5A . . 119.5 ?
    C6 C5 H5A . . 119.5 ?
    C5 C6 C1 . . 118.7(2) ?
    C5 C6 C7 . . 120.74(18) ?
    C1 C6 C7 . . 120.5(2) ?
    N1 C7 C6 . . 120.39(17) ?
    N1 C7 H7A . . 119.8 ?
    C6 C7 H7A . . 119.8 ?
    N2 C8 N3 . . 118.03(16) ?
    N2 C8 S1 . . 123.16(17) ?
    N3 C8 S1 . . 118.79(15) ?
    C10 C9 S1 . . 110.72(15) ?
    C10 C9 H9A . . 109.5 ?
    S1 C9 H9A . . 109.5 ?
    C10 C9 H9B . . 109.5 ?
    S1 C9 H9B . . 109.5 ?
    H9A C9 H9B . . 108.1 ?
    N4 C10 C11 . . 119.49(18) ?
    N4 C10 C9 . . 122.47(18) ?
    C11 C10 C9 . . 117.88(16) ?
    N5 C11 C12 . . 105.40(18) ?
    N5 C11 C10 . . 127.34(17) ?
    C12 C11 C10 . . 127.04(17) ?
    O2 C12 O1 . . 120.48(19) ?
    O2 C12 C11 . . 135.4(2) ?
    O1 C12 C11 . . 104.12(16) ?
    C18 C13 C14 . . 122.39(19) ?
    C18 C13 N5 . . 118.4(2) ?
    C14 C13 N5 . . 119.06(18) ?
    C13 C14 C15 . . 118.6(2) ?
    C13 C14 H14A . . 120.7 ?
    C15 C14 H14A . . 120.7 ?
    C14 C15 C16 . . 119.7(2) ?
    C14 C15 H15A . . 120.1 ?
    C16 C15 H15A . . 120.1 ?
    O3 C16 C17 . . 124.6(2) ?
    O3 C16 C15 . . 114.5(2) ?
    C17 C16 C15 . . 120.89(19) ?
    C16 C17 C18 . . 119.3(2) ?
    C16 C17 H17A . . 120.3 ?
    C18 C17 H17A . . 120.3 ?
    C13 C18 C17 . . 119.0(2) ?
    C13 C18 H18A . . 120.5 ?
    C17 C18 H18A . . 120.5 ?
    O3 C19 H19A . . 109.5 ?
    O3 C19 H19B . . 109.5 ?
    H19A C19 H19B . . 109.5 ?
    O3 C19 H19C . . 109.5 ?
    H19A C19 H19C . . 109.5 ?
    H19B C19 H19C . . 109.5 ?
loop_
    _geom_torsion_atom_site_label_1
    _geom_torsion_atom_site_label_2
    _geom_torsion_atom_site_label_3
    _geom_torsion_atom_site_label_4
    _geom_torsion_site_symmetry_1
    _geom_torsion_site_symmetry_2
    _geom_torsion_site_symmetry_3
    _geom_torsion_site_symmetry_4
    _geom_torsion
    _geom_torsion_publ_flag
    C7 N1 N2 C8 . . . . -179.44(19) ?
    C8 N3 N4 C10 . . . . -33.8(3) ?
    C11 N5 N6 O1 . . . . -0.5(2) ?
    C13 N5 N6 O1 . . . . -176.51(17) ?
    C12 O1 N6 N5 . . . . 1.3(2) ?
    C6 C1 C2 C3 . . . . -0.2(3) ?
    C1 C2 C3 C4 . . . . 0.7(4) ?
    C2 C3 C4 C5 . . . . -1.3(3) ?
    C3 C4 C5 C6 . . . . 1.4(3) ?
    C4 C5 C6 C1 . . . . -1.0(3) ?
    C4 C5 C6 C7 . . . . -179.12(19) ?
    C2 C1 C6 C5 . . . . 0.4(3) ?
    C2 C1 C6 C7 . . . . 178.52(19) ?
    N2 N1 C7 C6 . . . . -173.51(17) ?
    C5 C6 C7 N1 . . . . -164.7(2) ?
    C1 C6 C7 N1 . . . . 17.2(3) ?
    N1 N2 C8 N3 . . . . -171.36(17) ?
    N1 N2 C8 S1 . . . . 10.1(2) ?
    N4 N3 C8 N2 . . . . -158.81(19) ?
    N4 N3 C8 S1 . . . . 19.8(3) ?
    C9 S1 C8 N2 . . . . -160.46(18) ?
    C9 S1 C8 N3 . . . . 21.05(18) ?
    C8 S1 C9 C10 . . . . -49.20(14) ?
    N3 N4 C10 C11 . . . . 179.15(19) ?
    N3 N4 C10 C9 . . . . -5.5(3) ?
    S1 C9 C10 N4 . . . . 48.2(3) ?
    S1 C9 C10 C11 . . . . -136.34(18) ?
    N6 N5 C11 C12 . . . . -0.4(3) ?
    C13 N5 C11 C12 . . . . 174.9(2) ?
    N6 N5 C11 C10 . . . . 174.4(2) ?
    C13 N5 C11 C10 . . . . -10.3(4) ?
    N4 C10 C11 N5 . . . . -14.9(4) ?
    C9 C10 C11 N5 . . . . 169.6(2) ?
    N4 C10 C11 C12 . . . . 158.9(2) ?
    C9 C10 C11 C12 . . . . -16.6(3) ?
    N6 O1 C12 O2 . . . . 178.8(2) ?
    N6 O1 C12 C11 . . . . -1.6(2) ?
    N5 C11 C12 O2 . . . . -179.3(3) ?
    C10 C11 C12 O2 . . . . 5.8(4) ?
    N5 C11 C12 O1 . . . . 1.2(2) ?
    C10 C11 C12 O1 . . . . -173.7(2) ?
    N6 N5 C13 C18 . . . . -71.5(2) ?
    C11 N5 C13 C18 . . . . 113.2(3) ?
    N6 N5 C13 C14 . . . . 104.6(2) ?
    C11 N5 C13 C14 . . . . -70.7(3) ?
    C18 C13 C14 C15 . . . . 0.3(3) ?
    N5 C13 C14 C15 . . . . -175.62(17) ?
    C13 C14 C15 C16 . . . . -0.5(3) ?
    C19 O3 C16 C17 . . . . -0.3(3) ?
    C19 O3 C16 C15 . . . . 179.43(17) ?
    C14 C15 C16 O3 . . . . -179.88(18) ?
    C14 C15 C16 C17 . . . . -0.1(3) ?
    O3 C16 C17 C18 . . . . -179.35(17) ?
    C15 C16 C17 C18 . . . . 1.0(3) ?
    C14 C13 C18 C17 . . . . 0.5(3) ?
    N5 C13 C18 C17 . . . . 176.44(17) ?
    C16 C17 C18 C13 . . . . -1.1(3) ?
loop_
    _geom_hbond_atom_site_label_D
    _geom_hbond_atom_site_label_H
    _geom_hbond_atom_site_label_A
    _geom_hbond_site_symmetry_A
    _geom_hbond_distance_DH
    _geom_hbond_distance_HA
    _geom_hbond_distance_DA
    _geom_hbond_angle_DHA
    _geom_hbond_publ_flag
    N3 H1N3 N2 3_655 0.87(3) 2.04(3) 2.905(2) 173(2) yes
    C9 H9B O2 . 0.9700 2.3900 3.057(3) 126.00 yes
