# Supplementary material for: 4-[2-(2-Benzyl­idene­hydrazin­ylidene)-3,6-dihydro-2H-1,3,4-thia­diazin-5-yl]-3-(4-meth­oxy­phen­yl)­sydnone
Source: Acta Crystallogr Sect E Struct Rep Online. 2011 Mar 19;67(Pt 4):o902. doi: 10.1107/S1600536811009329 (PMC3099954; doi:10.1107/S1600536811009329)
Supplement: Supplementary file 2 [file e-67-0o902-Isup2.hkl]

#
# h,k,l, Fc-squared, Fo-squared, sigma(Fo-squared) and status flag
#
data_I
_shelx_title ' a in P2(1)/n'
_shelx_refln_list_code          4
_shelx_F_calc_maximum      213.85
_exptl_crystal_F_000       848.00
_reflns_d_resolution_high  0.7703
 
loop_
 _symmetry_equiv_pos_as_xyz
 'x, y, z'
 '-x+1/2, y+1/2, -z+1/2'
 '-x, -y, -z'
 'x-1/2, -y-1/2, z-1/2'
 
_cell_length_a    14.9236
_cell_length_b     5.9331
_cell_length_c    21.4254
_cell_angle_alpha  90.000
_cell_angle_beta   99.338
_cell_angle_gamma  90.000
 
_shelx_F_squared_multiplier     1.000
 
loop_
 _refln_index_h
 _refln_index_k
 _refln_index_l
 _refln_F_squared_calc
 _refln_F_squared_meas
 _refln_F_squared_sigma
 _refln_observed_status
   2   0   0      218.78      220.42      7.98 o
   4   0   0    10509.33    10127.11    130.00 o
   6   0   0      367.49      329.28     15.89 o
   8   0   0      777.56      775.06     24.99 o
  10   0   0     4241.36     4061.99     63.39 o
  12   0   0       53.58       64.28     13.26 o
  14   0   0      111.48      127.57     17.97 o
  16   0   0        8.54       25.43     14.38 o
  18   0   0        4.45       -6.08     14.31 o
   1   1   0     1457.79     1343.22     32.66 o
   2   1   0      154.97      154.43     10.35 o
   3   1   0    18920.93    19119.24    233.09 o
   4   1   0     2731.36     2760.92     44.90 o
   5   1   0     9916.51     9556.18     98.39 o
   6   1   0       84.00      118.81      9.68 o
   7   1   0     3311.68     3182.99     46.08 o
   8   1   0        8.41       16.83      9.05 o
   9   1   0      403.49      326.79     22.24 o
  10   1   0       35.38       24.17      8.37 o
  11   1   0      515.55      554.51     24.25 o
  12   1   0      130.14      133.27     10.34 o
  13   1   0       37.79       25.11      7.61 o
  14   1   0      288.79      258.96     16.04 o
  15   1   0      341.89      343.44     18.88 o
  16   1   0       97.10       98.55     12.52 o
  17   1   0      146.00      117.71     15.14 o
  18   1   0       17.57       12.58     11.24 o
   0   2   0       45.93       46.09     12.50 o
   1   2   0     3537.97     3499.83     53.88 o
   2   2   0      260.33      241.52     15.78 o
   3   2   0      260.96      289.69     18.01 o
   4   2   0       62.62       54.40     11.78 o
   5   2   0     1429.22     1493.79     39.05 o
   6   2   0      558.34      536.75     28.68 o
   7   2   0      845.02      866.53     18.58 o
   8   2   0     2334.93     2403.14     33.92 o
   9   2   0     2030.67     2199.78     37.58 o
  10   2   0      220.03      245.63     18.42 o
  11   2   0       41.28       31.12      8.49 o
  12   2   0      178.49      164.55     15.68 o
  13   2   0      115.42       96.85     12.55 o
  14   2   0      807.05      797.37     55.68 o
  15   2   0      169.58      170.02     17.85 o
  16   2   0      513.86      538.20     30.07 o
  17   2   0      148.56      141.77     33.94 o
  18   2   0        0.98       -1.57     13.49 o
   1   3   0       62.32       66.31     10.85 o
   2   3   0       10.81       12.56      9.42 o
   3   3   0        8.44       -5.55      7.41 o
   4   3   0       61.44       65.32     16.96 o
   5   3   0      308.12      305.64     28.52 o
   6   3   0       51.40       64.87     13.10 o
   7   3   0       24.31       -3.05     14.43 o
   8   3   0     1937.79     1925.79    111.88 o
   9   3   0      121.14      102.65     26.99 o
  10   3   0       46.43       46.92     22.11 o
  11   3   0     1077.01     1103.47     76.05 o
  12   3   0      388.77      359.09     46.38 o
  13   3   0       50.59       56.35     26.70 o
  14   3   0        0.59        2.09     24.72 o
  15   3   0      211.73      254.04     44.91 o
  16   3   0       15.20       -2.57     23.44 o
  17   3   0       10.44       10.35     27.78 o
   0   4   0      580.83      606.47     43.70 o
   1   4   0        0.99       -1.32      8.87 o
   2   4   0      132.96      147.08     20.40 o
   3   4   0     1264.11     1399.88     39.76 o
   4   4   0       70.60       68.75     13.11 o
   5   4   0       43.19       48.17     12.38 o
   6   4   0      325.93      237.99     51.07 o
   7   4   0      901.95      847.86     66.10 o
   8   4   0      464.21      416.81     49.99 o
   9   4   0        3.85      -10.53     21.48 o
  10   4   0        0.24        0.94     22.56 o
  11   4   0        3.32        7.33     23.66 o
  12   4   0        8.53      -12.02     23.52 o
  13   4   0      256.94      183.03     41.32 o
  14   4   0        0.03       20.46     28.59 o
  15   4   0      248.96      227.23     48.92 o
  16   4   0        0.11      -12.98     29.46 o
   1   5   0      206.42      221.56     26.67 o
   2   5   0        0.41        6.24     11.35 o
   3   5   0      417.27      405.90     35.60 o
   4   5   0      252.39      261.38     42.08 o
   5   5   0       91.88       33.92     23.26 o
   6   5   0      154.97      149.99     42.17 o
   7   5   0       20.56       -5.82     19.99 o
   8   5   0      166.04      141.43     35.00 o
   9   5   0      189.99      185.69     38.59 o
  10   5   0       46.78       46.99     29.71 o
  11   5   0      203.39      230.52     57.28 o
  12   5   0      438.68      485.71     64.68 o
  13   5   0      107.35       50.80     36.19 o
  14   5   0        6.27      -28.60     28.85 o
   0   6   0       12.91       -3.67     33.57 o
   1   6   0        0.18       11.59     18.65 o
   2   6   0      205.47      217.06     31.01 o
   3   6   0        2.17       21.26     18.94 o
   4   6   0      226.79      168.79     66.80 o
   5   6   0      155.32      142.61     36.06 o
   6   6   0      710.22      754.28     71.63 o
   7   6   0        2.43       14.28     27.28 o
   8   6   0        3.00       27.48     29.36 o
   9   6   0      389.87      372.69     57.42 o
  10   6   0        0.17       32.21     33.33 o
  11   6   0       84.79      122.11     41.78 o
   1   7   0       41.18       74.48     33.70 o
   2   7   0      109.61      134.84     55.44 o
   3   7   0      156.84      175.26     60.41 o
   4   7   0       99.25       86.73     52.54 o
   5   7   0       99.09       60.29     43.28 o
   6   7   0       10.22       75.35     38.56 o
   7   7   0      172.91      211.58     49.24 o
 -19   0   1       64.62       77.01     20.38 o
 -17   0   1      340.88      419.40     33.16 o
 -15   0   1        2.43       -9.52     11.12 o
 -13   0   1     1640.94     1566.20     46.17 o
 -11   0   1     2058.10     2033.33     42.21 o
  -9   0   1     1124.18      955.82     29.50 o
  -7   0   1     3967.60     3875.61     64.68 o
  -5   0   1       40.97       49.23      7.40 o
  -3   0   1     4021.27     3603.85     50.95 o
  -1   0   1        0.37       -2.02      2.02 o
   1   0   1     8791.98     8782.20    174.93 o
   3   0   1     9220.37     8696.34     94.74 o
   5   0   1      327.98      318.85     19.54 o
   7   0   1      705.15      645.67     18.84 o
   9   0   1        1.67        5.75      6.30 o
  11   0   1      167.88      190.54     22.76 o
  13   0   1      292.19      279.60     23.67 o
  15   0   1        0.46       -1.06     12.09 o
  17   0   1      187.94      155.56     22.33 o
 -19   1   1       35.07       18.32     15.10 o
 -18   1   1      290.91      341.69     21.71 o
 -17   1   1      114.85      105.90     14.22 o
 -16   1   1      755.30      780.97     26.83 o
 -15   1   1      156.55      146.31     13.46 o
 -14   1   1      307.57      312.06     18.35 o
 -13   1   1      883.54      840.83     27.97 o
 -12   1   1      104.13       86.39     19.51 o
 -11   1   1       76.64       54.01     14.28 o
 -10   1   1      120.97       87.60     22.68 o
  -9   1   1      555.35      549.90     18.32 o
  -8   1   1      577.62      563.28     17.43 o
  -7   1   1      130.69      133.13      9.04 o
  -6   1   1      348.32      314.96     11.39 o
  -5   1   1     1232.74     1219.49     21.58 o
  -4   1   1    13665.92    14115.22    132.77 o
  -3   1   1    33408.41    33013.85    338.86 o
  -2   1   1     8179.94     8217.89    138.77 o
  -1   1   1      593.72      564.64     31.30 o
   0   1   1     1774.07     1633.23     31.03 o
   1   1   1       58.35       73.28     11.31 o
   2   1   1      758.99      776.93     23.17 o
   3   1   1    11678.01    11868.05    127.14 o
   4   1   1      177.29      202.58     14.12 o
   5   1   1     2977.35     2964.07     32.34 o
   6   1   1     1533.20     1691.58     26.93 o
   7   1   1        6.69        8.29      5.00 o
   8   1   1     1236.76     1281.66     25.76 o
   9   1   1      207.11      226.60     13.35 o
  10   1   1      212.48      219.76     13.93 o
  11   1   1      327.84      291.84     19.34 o
  12   1   1       19.67       20.31      6.72 o
  13   1   1      648.25      639.71     20.13 o
  14   1   1      301.75      285.69     18.81 o
  15   1   1      387.83      407.12     31.71 o
  16   1   1      232.92      269.66     24.77 o
  17   1   1      372.17      406.73     22.93 o
  18   1   1        1.73       -3.14     10.44 o
 -18   2   1        0.47        3.89     13.69 o
 -17   2   1      320.15      326.50     34.95 o
 -16   2   1       33.84       16.31     15.26 o
 -15   2   1       14.94        9.86     12.53 o
 -14   2   1      140.26      159.43     26.31 o
 -13   2   1      669.88      639.18     33.07 o
 -12   2   1       75.21       78.45     10.77 o
 -11   2   1      488.54      535.50     24.32 o
 -10   2   1       71.86       74.96      9.11 o
  -9   2   1       38.90       27.42      6.63 o
  -8   2   1       58.75       66.10      6.36 o
  -7   2   1      543.88      559.66     20.51 o
  -6   2   1       18.96       32.64     12.96 o
  -5   2   1      245.04      209.41     10.91 o
  -4   2   1       35.44       38.02     13.08 o
  -3   2   1       66.15       60.35     20.74 o
  -2   2   1     2410.98     2451.03     50.04 o
  -1   2   1      863.75      894.16     23.67 o
   0   2   1      957.13      883.60     23.98 o
   1   2   1        6.00        9.40      6.91 o
   2   2   1        2.54       16.21      7.41 o
   3   2   1      466.05      435.05     37.75 o
   4   2   1     1475.22     1464.64     35.11 o
   5   2   1        1.07        3.44      9.48 o
   6   2   1     4013.49     4219.58     91.52 o
   7   2   1      620.84      682.23     14.63 o
   8   2   1     3472.93     3337.86     47.42 o
   9   2   1        8.52       20.45      6.99 o
  10   2   1      611.99      575.82     26.25 o
  11   2   1      550.12      507.50     20.76 o
  12   2   1      583.99      565.14     22.56 o
  13   2   1      332.98      329.49     21.92 o
  14   2   1       31.58       38.11     10.74 o
  15   2   1       75.54       81.01     14.49 o
  16   2   1       39.82       55.35     14.92 o
  17   2   1       37.53       50.83     15.26 o
  18   2   1       58.26       47.07     21.51 o
 -17   3   1       61.77       79.81     29.63 o
 -16   3   1        0.77       -5.15     27.27 o
 -15   3   1       15.89       26.81     27.34 o
 -14   3   1      154.74      211.06     42.00 o
 -13   3   1      377.31      355.12     48.10 o
 -12   3   1      836.80      749.28     65.85 o
 -11   3   1      378.17      368.80     45.96 o
 -10   3   1     1209.96     1224.80     51.79 o
  -9   3   1      278.81      320.33     27.93 o
  -8   3   1      109.45      106.17     16.81 o
  -7   3   1      761.71      781.81     35.46 o
  -6   3   1        7.55       26.98     10.92 o
  -5   3   1      252.10      334.23     34.68 o
  -4   3   1       50.09       27.82     12.70 o
  -3   3   1     3553.95     3617.64     74.68 o
  -2   3   1       25.27       25.41     10.72 o
  -1   3   1     7223.26     7308.47    146.16 o
   0   3   1        3.43        0.14      7.81 o
   1   3   1      809.91      765.47     25.96 o
   2   3   1       20.85       25.00     10.71 o
   3   3   1     2206.24     2210.47     44.60 o
   4   3   1       11.83       15.13      8.03 o
   5   3   1       81.32      107.48     11.27 o
   6   3   1      473.23      535.98     26.00 o
   7   3   1      587.93      590.91     28.87 o
   8   3   1      378.36      450.14     64.29 o
   9   3   1      414.86      454.18     47.22 o
  10   3   1      388.64      389.41     46.29 o
  11   3   1      221.56      225.62     48.94 o
  12   3   1     2019.03     1953.28     91.01 o
  13   3   1      164.17      146.31     34.42 o
  14   3   1      161.52      132.54     34.46 o
  15   3   1      641.88      657.90     48.00 o
  16   3   1        0.43       39.95     25.18 o
  17   3   1      301.14      360.42     48.66 o
 -16   4   1       29.02       32.95     32.36 o
 -15   4   1        5.03      -31.32     42.75 o
 -14   4   1       82.10       35.31     31.09 o
 -13   4   1       41.52       33.30     28.44 o
 -12   4   1        4.95       11.50     24.64 o
 -11   4   1      217.34      127.04     70.65 o
 -10   4   1      102.54      100.23     51.97 o
  -9   4   1      301.83      283.25     43.12 o
  -8   4   1     2014.09     1846.20     84.94 o
  -7   4   1      777.60      873.51     67.15 o
  -6   4   1      824.52      908.80     49.70 o
  -5   4   1      196.61      214.08     26.65 o
  -4   4   1     1489.41     1500.17     41.46 o
  -3   4   1      472.11      521.33     30.41 o
  -2   4   1        1.52       12.06     15.40 o
  -1   4   1      254.41      299.45     22.47 o
   0   4   1      596.81      613.35     30.97 o
   1   4   1       11.59       12.24     13.03 o
   2   4   1      128.11      133.81     21.92 o
   3   4   1       89.08       81.17     13.46 o
   4   4   1     1693.79     1644.80     41.96 o
   5   4   1      372.92      346.50     64.49 o
   6   4   1      604.99      497.89    101.86 o
   7   4   1      214.44      233.15     37.64 o
   8   4   1       19.78       25.40     21.44 o
   9   4   1      239.65      193.91     37.97 o
  10   4   1      582.73      546.56     58.31 o
  11   4   1       87.61       55.92     52.01 o
  12   4   1       74.96       91.28     34.15 o
  13   4   1       83.10       92.35     33.55 o
  14   4   1      724.77      893.66     80.10 o
  15   4   1      163.65      221.48     46.67 o
  16   4   1        9.42        8.84     31.73 o
 -14   5   1        0.36        9.15     30.43 o
 -13   5   1        1.09      -22.49     29.15 o
 -12   5   1        8.82       -1.37     28.10 o
 -11   5   1        0.42      -24.76     24.76 o
 -10   5   1       77.05       85.86     34.42 o
  -9   5   1      263.37      301.44     49.30 o
  -8   5   1       67.67       79.19     33.16 o
  -7   5   1      630.56      710.60     91.24 o
  -6   5   1       67.77       33.39     21.68 o
  -5   5   1     1402.55     1369.15     72.98 o
  -4   5   1      230.87      204.28     35.90 o
  -3   5   1      301.55      334.56     26.60 o
  -2   5   1       20.63       21.22     14.20 o
  -1   5   1      360.52      380.26     27.79 o
   0   5   1       19.24       11.16     12.07 o
   1   5   1      891.33      864.54     38.94 o
   2   5   1        3.42       -8.91     13.32 o
   3   5   1      400.00      340.74     32.81 o
   4   5   1      404.62      430.35     38.79 o
   5   5   1     1363.08     1257.79     82.46 o
   6   5   1      190.44      194.27     36.63 o
   7   5   1      106.91       55.64     28.66 o
   8   5   1        0.01       -2.70     20.31 o
   9   5   1      227.46      305.17     66.81 o
  10   5   1        6.29        8.12     26.14 o
  11   5   1      151.24      185.15     43.01 o
  12   5   1       26.76       -5.37     27.87 o
  13   5   1        5.63       -2.09     28.59 o
  14   5   1       44.83       85.01     45.50 o
 -12   6   1       16.63       24.48     34.48 o
 -11   6   1        4.31      -11.74     29.85 o
 -10   6   1       32.89       -7.66     29.33 o
  -9   6   1      566.07      537.32     66.45 o
  -8   6   1       91.33      110.86     41.68 o
  -7   6   1       66.17       57.62     31.79 o
  -6   6   1       23.18       24.65     26.58 o
  -5   6   1       11.56        3.26     26.96 o
  -4   6   1       59.85       69.13     29.40 o
  -3   6   1        0.44      -20.77     20.77 o
  -2   6   1     1016.69     1058.73     56.39 o
  -1   6   1      317.97      412.00     49.07 o
   0   6   1      167.70      230.40     30.84 o
   1   6   1       19.78        6.29     18.06 o
   2   6   1      651.70      817.68     85.34 o
   3   6   1      126.39      159.48     28.49 o
   4   6   1       95.28       97.69     32.55 o
   5   6   1      165.50      232.31     43.04 o
   6   6   1      849.85      947.98     80.42 o
   7   6   1       39.55       16.41     27.33 o
   8   6   1        8.00        1.66     26.12 o
   9   6   1       70.00       60.08     35.31 o
  10   6   1       18.75       12.28     30.59 o
  11   6   1       14.10       -8.19     31.55 o
  -7   7   1      104.60      126.65     42.15 o
  -6   7   1       69.72       51.80     33.95 o
  -5   7   1       53.50       41.02     48.49 o
  -4   7   1       30.69       53.95     48.66 o
  -3   7   1      101.40      118.68     54.09 o
  -2   7   1      482.21      666.36     99.77 o
  -1   7   1        2.24      -11.12     39.34 o
   0   7   1       24.56       57.34     49.69 o
   1   7   1      122.10      180.83     40.79 o
   2   7   1       20.67       32.70     43.18 o
   3   7   1      362.88      361.77     75.52 o
   4   7   1       43.45       35.47     30.70 o
   5   7   1      343.00      466.27     82.98 o
   6   7   1        5.23       14.52     32.28 o
   7   7   1        1.71       19.47     32.90 o
 -18   0   2      102.68      117.48     22.21 o
 -16   0   2       28.25       -1.94     14.31 o
 -14   0   2     1923.70     1944.46     53.91 o
 -12   0   2      121.07      112.24     13.37 o
 -10   0   2       66.56       52.90     10.44 o
  -8   0   2      583.09      565.44     22.53 o
  -6   0   2       40.03       68.75      8.60 o
  -4   0   2    15340.66    14661.28    182.80 o
  -2   0   2     2706.30     2583.44     47.03 o
   0   0   2       42.07       21.59      5.17 o
   2   0   2      370.67      345.79      9.24 o
   4   0   2     1566.89     1573.71     30.26 o
   6   0   2     1535.23     1588.61     34.25 o
   8   0   2        8.22       14.71     12.75 o
  10   0   2        8.16        5.50      7.92 o
  12   0   2     1685.03     1816.71     49.21 o
  14   0   2     1488.98     1617.74     49.89 o
  16   0   2      499.68      489.62     33.91 o
  18   0   2      401.60      409.95     33.22 o
 -19   1   2        4.38        0.48     11.15 o
 -18   1   2       16.73       16.60     14.34 o
 -17   1   2       56.59       39.58     11.32 o
 -16   1   2       72.44       55.15     11.43 o
 -15   1   2      751.90      783.26     32.25 o
 -14   1   2      286.99      266.53     17.77 o
 -13   1   2        9.93       13.60      7.38 o
 -12   1   2      213.75      214.71     13.63 o
 -11   1   2       43.21       25.03      8.81 o
 -10   1   2      185.84      203.97     13.63 o
  -9   1   2      137.10      135.92     10.18 o
  -8   1   2      647.70      636.50     22.54 o
  -7   1   2      150.20      149.40      8.64 o
  -6   1   2       22.60       28.83      4.11 o
  -5   1   2      259.79      253.28      8.91 o
  -4   1   2     2250.01     2134.22     21.74 o
  -3   1   2    21092.13    20632.87    273.20 o
  -2   1   2     4617.29     4637.42     67.56 o
  -1   1   2    12752.93    12249.95    198.18 o
   0   1   2     1661.48     1629.42     52.56 o
   1   1   2      657.02      636.88     28.52 o
   2   1   2     2531.86     2589.83     38.57 o
   3   1   2       97.36      109.29      9.95 o
   4   1   2     4508.63     4799.08     61.89 o
   5   1   2       86.10       86.75      4.70 o
   6   1   2       29.54        9.70      5.01 o
   7   1   2     1544.35     1441.79     25.97 o
   8   1   2      497.82      499.02     16.70 o
   9   1   2      898.23      887.94     20.48 o
  10   1   2      288.27      270.58     14.04 o
  11   1   2     1060.70     1100.24     27.97 o
  12   1   2      270.22      261.12     14.77 o
  13   1   2       49.32       51.05      9.18 o
  14   1   2       27.60       29.02      8.81 o
  15   1   2       90.06       84.62     14.52 o
  16   1   2       19.18        4.51      9.58 o
  17   1   2      173.31      218.69     17.67 o
  18   1   2       35.37       33.94     15.06 o
 -18   2   2       25.57       32.31     15.83 o
 -17   2   2      189.47      219.50     21.01 o
 -16   2   2      511.55      560.49     33.87 o
 -15   2   2      359.63      424.33     26.91 o
 -14   2   2      196.33      227.47     17.89 o
 -13   2   2       74.77       73.40     11.67 o
 -12   2   2      187.15      163.18     13.82 o
 -11   2   2      540.89      583.19     21.02 o
 -10   2   2      930.89      930.73     29.06 o
  -9   2   2       88.88       92.62      9.18 o
  -8   2   2        2.15        9.66      4.21 o
  -7   2   2        0.28       -0.28      9.13 o
  -6   2   2       12.77        9.22      4.02 o
  -5   2   2     3328.05     3382.52     52.40 o
  -4   2   2     4286.58     4412.47     79.91 o
  -3   2   2      102.62       68.65     53.88 o
  -2   2   2     2933.54     2973.25     70.18 o
  -1   2   2     7391.64     7114.61     92.91 o
   0   2   2      592.53      601.75     20.00 o
   1   2   2     1247.81     1341.51     32.44 o
   3   2   2      439.45      437.20     25.03 o
   4   2   2     1799.03     1759.57     34.11 o
   5   2   2       85.27      102.91     19.51 o
   6   2   2        9.26       14.69      5.22 o
   7   2   2     1815.65     1854.90     26.48 o
   8   2   2       26.56       21.29      9.28 o
   9   2   2      530.45      502.76     22.88 o
  10   2   2        0.16        0.52      6.01 o
  11   2   2      457.87      490.46     22.99 o
  12   2   2     1045.45     1015.78     29.11 o
  13   2   2       24.23       24.21      9.83 o
  14   2   2      568.83      565.15     29.07 o
  15   2   2      355.42      385.66     25.99 o
  16   2   2      106.20      103.96     17.50 o
  17   2   2       43.59       16.22     14.58 o
  18   2   2      110.56      100.65     19.34 o
 -17   3   2      242.72      390.47     91.67 o
 -16   3   2      228.73      294.65     50.26 o
 -15   3   2       59.19       34.97     28.40 o
 -14   3   2      261.59      252.76     75.65 o
 -13   3   2      453.09      485.41     65.40 o
 -12   3   2     1782.10     1698.86     83.00 o
 -11   3   2       82.33       43.40     46.66 o
 -10   3   2     1549.20     1482.73     52.61 o
  -9   3   2       54.12       65.78     15.48 o
  -8   3   2      878.21      846.19     39.95 o
  -7   3   2      805.60      852.40     23.81 o
  -6   3   2      909.75      944.93     34.75 o
  -5   3   2        2.22       10.72     10.95 o
  -4   3   2        1.63        2.22     10.50 o
  -3   3   2     1240.73     1369.32     42.55 o
  -2   3   2        0.10        3.22      7.74 o
  -1   3   2       44.99       45.29     15.84 o
   0   3   2      979.46     1014.69     34.96 o
   1   3   2     2418.75     2655.48     50.84 o
   2   3   2     3253.14     3399.90     67.79 o
   3   3   2       76.98       88.42     10.89 o
   4   3   2      873.24      823.84     26.09 o
   5   3   2      484.83      502.84     27.34 o
   6   3   2      480.54      467.29     25.35 o
   7   3   2        0.12      -13.68     13.68 o
   9   3   2      129.54      116.52     28.12 o
  10   3   2      639.96      593.94     56.32 o
  11   3   2        4.84       -7.84     21.71 o
  12   3   2      138.25      174.44     36.33 o
  13   3   2        3.16       18.39     22.83 o
  14   3   2       41.30       37.83     19.07 o
  15   3   2        0.13      -18.58     48.06 o
  16   3   2       18.51       66.92     26.73 o
  17   3   2        3.45        2.02     48.23 o
 -16   4   2        6.95      -12.42     29.93 o
 -15   4   2      218.59      279.91     58.95 o
 -14   4   2       20.76       17.90     30.00 o
 -13   4   2      223.93      270.77     47.51 o
 -12   4   2       63.26       60.15     69.12 o
 -11   4   2      521.59      422.97     53.96 o
 -10   4   2      260.68      330.52     85.61 o
  -9   4   2      149.36       97.91     56.41 o
  -8   4   2     1416.16     1410.44     74.04 o
  -7   4   2     1901.20     1838.75     57.42 o
  -6   4   2      887.53      873.37     46.62 o
  -5   4   2     1132.29     1173.12     52.05 o
  -4   4   2        0.47        6.39     12.21 o
  -3   4   2     3113.78     3072.54     63.09 o
  -2   4   2       30.26       23.46     10.51 o
  -1   4   2      102.07       80.89     13.69 o
   0   4   2       89.55       89.95     19.98 o
   1   4   2      702.69      727.30     40.93 o
   2   4   2      926.30     1001.77     32.86 o
   3   4   2      206.85      224.89     18.81 o
   4   4   2      949.62     1056.69     44.77 o
   5   4   2        7.73        7.89     18.55 o
   6   4   2       24.05        8.72     47.13 o
   7   4   2      289.10      270.47     39.64 o
   8   4   2      100.61      106.24     30.72 o
   9   4   2      328.57      309.18     45.26 o
  10   4   2      228.59      207.79     39.92 o
  11   4   2       91.44       90.09     31.50 o
  12   4   2       18.22       -5.96     22.64 o
  13   4   2       38.02       11.06     25.61 o
  14   4   2        0.82      -21.68     21.68 o
  15   4   2      262.66      299.70     86.66 o
  16   4   2        2.23       16.02     53.21 o
 -14   5   2       29.36       27.76     73.53 o
 -13   5   2       50.11       26.26     30.58 o
 -12   5   2       71.51       89.52     35.99 o
 -11   5   2        0.16       23.07     28.56 o
 -10   5   2        2.97      -12.47     23.37 o
  -9   5   2       24.75        7.03     39.85 o
  -8   5   2     1363.19     1369.66     92.80 o
  -7   5   2        9.64        8.61     26.05 o
  -6   5   2      664.87      688.90     66.31 o
  -5   5   2     1353.17     1345.98     77.67 o
  -4   5   2     1478.64     1513.47     68.22 o
  -3   5   2       44.02       29.91     15.39 o
  -2   5   2      173.87      183.92     21.17 o
  -1   5   2      138.25      183.23     29.55 o
   0   5   2      193.25      216.90     22.10 o
   1   5   2      532.49      538.70     40.02 o
   2   5   2      422.57      428.00     36.48 o
   3   5   2      218.24      231.24     28.89 o
   4   5   2      559.11      591.80     51.38 o
   5   5   2      130.42      157.88     34.56 o
   6   5   2      205.02      191.29     56.45 o
   7   5   2       80.91       75.21     29.09 o
   8   5   2       39.33       31.10     71.02 o
   9   5   2       21.29       28.43     27.64 o
  10   5   2       11.25      -11.62     23.34 o
  11   5   2       91.75       98.70     36.37 o
  12   5   2       60.81       46.98     31.41 o
  13   5   2        0.33      -17.77     27.70 o
  14   5   2       81.49       25.73     37.58 o
 -12   6   2       14.39      -18.84     31.76 o
 -11   6   2      457.32      590.60     72.55 o
 -10   6   2      202.38      269.93     51.14 o
  -9   6   2        5.09        4.30     25.85 o
  -8   6   2       71.19       48.52     32.21 o
  -7   6   2      236.13      248.20     47.01 o
  -6   6   2        5.55       -5.72     24.14 o
  -5   6   2       98.12       79.51     31.76 o
  -4   6   2        0.64        5.17     31.83 o
  -3   6   2       12.82       16.59     25.08 o
  -2   6   2      400.10      448.64     75.41 o
  -1   6   2      535.73      523.89     54.13 o
   0   6   2      774.88      799.87     80.16 o
   1   6   2      643.21      674.91     85.72 o
   2   6   2       93.83       89.88     22.97 o
   3   6   2      182.10      151.39     28.06 o
   4   6   2        8.25        1.02     23.21 o
   5   6   2      135.05      120.96     35.26 o
   6   6   2       16.18       16.91     26.77 o
   7   6   2       73.14       90.18     66.76 o
   8   6   2      207.35      198.72     43.64 o
   9   6   2        1.57      -29.23     45.87 o
  10   6   2       23.12       36.41     32.51 o
  11   6   2       34.01       -3.54     32.17 o
  -8   7   2       15.23       -3.26     42.85 o
  -7   7   2       22.92       19.75     37.84 o
  -6   7   2       16.19       17.81     31.08 o
  -5   7   2       13.86       21.76     43.48 o
  -4   7   2      241.75      199.23     63.79 o
  -3   7   2        0.10      -36.50     36.50 o
  -2   7   2      168.33      186.43     63.69 o
  -1   7   2        8.90        7.29     39.14 o
   0   7   2       54.14       11.82     41.80 o
   1   7   2      112.64       87.69     50.30 o
   2   7   2       58.40       63.42     45.77 o
   3   7   2      704.42      777.71     73.24 o
   4   7   2      402.21      374.88     56.10 o
   5   7   2       96.92      168.29     87.74 o
   6   7   2        8.46       -0.54     29.91 o
   7   7   2       50.22       51.27     35.51 o
 -19   0   3        4.97       19.94     17.60 o
 -17   0   3      113.80      128.82     28.25 o
 -15   0   3      112.21      103.40     17.61 o
 -13   0   3     1550.79     1570.67    102.14 o
 -11   0   3      222.96      237.00     19.60 o
  -9   0   3     1333.33     1333.49     35.86 o
  -7   0   3     2500.26     2361.60     45.96 o
  -5   0   3     2992.35     3098.86     57.06 o
  -3   0   3       36.46       81.16      6.62 o
  -1   0   3     2251.66     2060.38     29.03 o
   1   0   3    31991.62    30851.08    312.41 o
   3   0   3     2466.90     2390.95     33.43 o
   5   0   3     1028.45      898.46     38.37 o
   7   0   3     3295.73     3234.83     57.94 o
   9   0   3     3929.84     3929.72     71.62 o
  11   0   3      554.47      579.79     56.96 o
  13   0   3      210.04      186.31     22.26 o
  15   0   3       81.45       76.55     37.52 o
  17   0   3      173.18      147.28     22.26 o
 -19   1   3        0.81       -6.15     11.11 o
 -18   1   3       23.14       29.31     11.41 o
 -17   1   3      623.36      730.01     26.96 o
 -16   1   3      576.00      597.10     25.15 o
 -15   1   3       53.57       38.09     10.82 o
 -14   1   3        0.88       -1.89      7.55 o
 -13   1   3     1016.21      984.65     26.06 o
 -12   1   3        0.29        2.70      5.96 o
 -11   1   3        5.86        6.61      5.42 o
 -10   1   3     1187.92     1345.39     25.89 o
  -9   1   3      120.20      138.27     13.55 o
  -8   1   3       40.45       44.13      6.27 o
  -7   1   3     2719.06     2634.76     31.25 o
  -6   1   3     4725.02     4541.22     47.40 o
  -5   1   3     2996.64     3004.35     37.69 o
  -4   1   3       42.74       36.42      3.88 o
  -3   1   3     4398.66     4600.15     45.63 o
  -2   1   3    17555.33    17359.71    220.99 o
  -1   1   3     8713.97     8280.38    112.31 o
   0   1   3      351.72      359.19     25.06 o
   1   1   3       29.14       18.16      5.47 o
   2   1   3       11.81       16.83      5.81 o
   3   1   3      213.30      244.79     14.33 o
   4   1   3       10.62        6.20      5.25 o
   5   1   3       16.11       17.00      2.67 o
   6   1   3     1178.97     1211.72     19.64 o
   7   1   3      981.66     1117.33     19.73 o
   8   1   3      221.76      248.27      9.42 o
   9   1   3        3.26        7.71      4.77 o
  10   1   3      763.76      802.58     26.43 o
  11   1   3      238.67      235.14     13.70 o
  12   1   3      245.61      263.18     16.40 o
  13   1   3       89.82       74.63     10.19 o
  14   1   3      200.66      212.72     15.06 o
  15   1   3      416.99      423.09     21.84 o
  16   1   3      261.50      257.77     18.69 o
  17   1   3       46.03       44.84     17.08 o
  18   1   3       46.71       26.93     17.18 o
 -18   2   3      485.46      519.51     30.78 o
 -17   2   3        0.35        5.54     13.64 o
 -16   2   3      143.47      138.36     19.54 o
 -15   2   3      328.82      354.41     28.06 o
 -14   2   3       18.07       -4.37      8.24 o
 -13   2   3      194.74      203.47     15.95 o
 -12   2   3      133.86      155.64     13.30 o
 -11   2   3        9.71        4.89      6.60 o
 -10   2   3      377.77      405.70     17.76 o
  -9   2   3      145.25      113.68      9.65 o
  -8   2   3      451.96      486.28     15.71 o
  -7   2   3     4580.10     4727.92     53.70 o
  -6   2   3      133.76      130.55      7.32 o
  -5   2   3     8646.17     8887.85    113.23 o
  -4   2   3     2350.69     2353.15     41.96 o
  -3   2   3     1043.61     1028.07     52.50 o
  -2   2   3      525.80      472.69     26.20 o
  -1   2   3      102.20      103.43     12.47 o
   0   2   3       18.37       14.52     11.36 o
   1   2   3      245.57      267.19     17.14 o
   2   2   3      344.30      205.59    118.77 o
   3   2   3     1162.00     1159.08     48.35 o
   4   2   3     1247.21     1559.63     53.23 o
   5   2   3        1.40        7.85     11.42 o
   6   2   3      534.65      547.29     16.40 o
   7   2   3      162.01      171.34     10.99 o
   8   2   3      204.69      175.70     13.77 o
   9   2   3      141.43      154.00     14.41 o
  10   2   3      914.78      913.01     25.68 o
  11   2   3     1086.09     1117.25     35.77 o
  12   2   3      279.48      285.53     22.88 o
  13   2   3      399.45      406.75     31.74 o
  14   2   3       69.80       56.84     12.99 o
  15   2   3       70.73       55.38     14.91 o
  16   2   3        5.90       17.13     13.35 o
  17   2   3        0.32        1.21     13.92 o
  18   2   3      207.43      277.77     42.70 o
 -17   3   3        5.75       26.50     52.88 o
 -16   3   3        3.47        0.29     28.63 o
 -15   3   3      101.12       69.47     48.64 o
 -14   3   3        6.09        2.32     25.09 o
 -13   3   3       18.24       14.14     20.80 o
 -12   3   3        2.80        6.77     20.74 o
 -11   3   3      183.19      229.49     63.19 o
 -10   3   3     1464.07     1511.15     54.36 o
  -9   3   3      488.17      548.86     62.87 o
  -8   3   3        1.23       -4.62     11.24 o
  -7   3   3       66.58       70.45      9.50 o
  -6   3   3       63.21       54.16     12.96 o
  -5   3   3        0.13        0.59      7.22 o
  -4   3   3      146.11      171.85     22.33 o
  -3   3   3      274.20      320.82     24.78 o
  -2   3   3     1100.36     1138.92     38.72 o
  -1   3   3        0.62       -7.14      7.14 o
   0   3   3     3250.54     3357.50     59.63 o
   1   3   3     1274.55     1417.18     35.10 o
   2   3   3        2.45        0.37      7.02 o
   3   3   3     1076.64      977.07     56.25 o
   4   3   3      229.76      296.57     57.79 o
   5   3   3      140.51       72.75     13.88 o
   6   3   3      163.40      178.50     22.84 o
   8   3   3      235.67      148.31     39.92 o
   9   3   3        7.47        7.45     17.78 o
  10   3   3      277.45      235.45     38.08 o
  11   3   3      478.45      488.99     51.48 o
  12   3   3       48.50      104.30     30.63 o
  13   3   3       11.85       19.60     19.13 o
  14   3   3       49.60       71.59     26.56 o
  15   3   3      420.94      494.73     50.86 o
  16   3   3       25.18       18.02     57.64 o
  17   3   3      402.19      536.97     59.05 o
 -16   4   3      126.96      105.81     48.61 o
 -15   4   3      129.34      105.90     38.27 o
 -14   4   3     1075.10     1015.46     90.86 o
 -13   4   3      211.65      236.05     44.41 o
 -12   4   3      178.46      155.97     89.87 o
 -11   4   3      175.37      151.06     36.40 o
 -10   4   3      163.19      146.43     44.09 o
  -9   4   3      646.05      662.49     61.91 o
  -8   4   3        0.29      -10.75     12.43 o
  -7   4   3      113.37       73.06     17.33 o
  -6   4   3       34.47       31.00     12.75 o
  -5   4   3       71.47       98.72     27.12 o
  -4   4   3      103.73       93.17     18.99 o
  -3   4   3      500.09      557.37     41.78 o
  -2   4   3      575.90      676.32     36.64 o
  -1   4   3      507.95      541.22     30.65 o
   0   4   3       13.99       16.58     10.50 o
   1   4   3        8.02        7.84      9.82 o
   2   4   3      174.92      186.75     17.19 o
   3   4   3      436.25      415.53     32.19 o
   4   4   3      588.23      609.06     83.28 o
   5   4   3      164.13      134.70     46.94 o
   6   4   3      764.49      697.33     58.79 o
   7   4   3      464.58      418.02     48.35 o
   8   4   3       44.22       26.84     21.95 o
   9   4   3      295.39      390.27     50.05 o
  10   4   3      422.23      446.50     53.83 o
  11   4   3       21.38      -17.60     20.46 o
  12   4   3      180.46      160.54     39.26 o
  13   4   3        0.42       -3.04     24.71 o
  14   4   3      109.14       46.72     49.48 o
  15   4   3       66.57       84.68     52.32 o
 -14   5   3        5.16       -6.58     29.62 o
 -13   5   3       30.02       67.18     34.61 o
 -12   5   3       91.94       96.35     37.47 o
 -11   5   3      217.07      253.29     64.29 o
 -10   5   3        5.74       -5.12     25.27 o
  -9   5   3      260.26      208.85     54.31 o
  -8   5   3        9.72       41.59     25.59 o
  -7   5   3       62.82       49.13     25.25 o
  -6   5   3       39.42       70.49     26.68 o
  -5   5   3      538.13      477.95     50.62 o
  -4   5   3      384.17      476.86     37.46 o
  -3   5   3       38.99       15.51     27.28 o
  -2   5   3      288.95      237.52     27.07 o
  -1   5   3        3.74       -5.78     13.09 o
   0   5   3      241.66      247.00     23.37 o
   1   5   3       82.21       84.95     20.50 o
   2   5   3       20.88       10.39     15.58 o
   3   5   3      397.72      427.92     37.56 o
   4   5   3      212.64      224.74     47.97 o
   5   5   3      591.80      557.32     57.08 o
   6   5   3       10.42       22.95     22.75 o
   7   5   3        2.99       -6.57     20.34 o
   8   5   3       25.29       14.93     24.15 o
   9   5   3      650.52      786.87    101.72 o
  10   5   3       36.84       27.22     28.93 o
  11   5   3        1.42        7.40     28.64 o
  12   5   3        1.93      -15.54     27.70 o
  13   5   3       16.85       62.17     53.62 o
  14   5   3        6.04       16.38     49.78 o
 -12   6   3        2.45        7.98     32.65 o
 -11   6   3        0.26      -10.60     29.53 o
 -10   6   3      396.16      432.56     61.46 o
  -9   6   3        2.26      -27.74     27.74 o
  -8   6   3        5.53       64.29     33.15 o
  -7   6   3      143.54      136.81     38.47 o
  -6   6   3       14.72       38.11     33.65 o
  -5   6   3      366.04      406.45     51.78 o
  -4   6   3      176.15      232.68     44.84 o
  -3   6   3       20.97       14.97     23.73 o
  -2   6   3        4.09       -6.72     33.45 o
  -1   6   3      351.41      394.95     46.35 o
   0   6   3     1023.87     1108.42     68.95 o
   1   6   3      112.32       60.84     21.93 o
   2   6   3       12.46       33.04     19.83 o
   3   6   3      629.82      675.98     82.08 o
   4   6   3       74.59       90.68     40.16 o
   5   6   3      907.67      984.72    118.45 o
   6   6   3       66.98       86.87     33.58 o
   7   6   3      142.80      118.47     35.06 o
   8   6   3       89.74       82.81     34.62 o
   9   6   3      393.49      385.79     58.02 o
  10   6   3       35.91       41.94     34.21 o
  11   6   3       61.83       85.57     38.08 o
  -7   7   3        8.88        4.68     31.71 o
  -6   7   3      177.92      131.78     61.40 o
  -5   7   3        0.03       52.52     46.12 o
  -4   7   3       11.28       20.53     43.37 o
  -3   7   3       57.44       82.08     50.18 o
  -2   7   3       14.77       33.80     44.68 o
  -1   7   3       76.25      101.09     53.58 o
   0   7   3      209.35      249.96     66.90 o
   1   7   3      195.11      209.04     61.37 o
   3   7   3       18.35       -5.15     39.14 o
   4   7   3      419.39      478.67     85.67 o
   5   7   3       22.89       27.47     43.46 o
   6   7   3       49.35       47.71     50.76 o
   7   7   3       14.80       18.64     47.44 o
 -18   0   4      241.55      244.10     27.48 o
 -16   0   4      297.85      267.25     25.89 o
 -14   0   4      208.13      199.46     46.14 o
 -12   0   4      272.60      280.04     28.70 o
 -10   0   4     2033.53     2048.12     48.39 o
  -8   0   4     1197.43     1080.35     30.17 o
  -6   0   4      971.10      834.00     23.71 o
  -4   0   4    45730.08    44933.90    458.83 o
  -2   0   4     8528.05     8270.69    102.10 o
   0   0   4     7407.38     7553.77     97.35 o
   2   0   4     4844.63     4606.15     55.26 o
   4   0   4     1916.11     1932.57     43.25 o
   6   0   4      355.51      396.24     15.29 o
   8   0   4      461.37      482.35     21.94 o
  10   0   4      141.44      132.28     28.36 o
  12   0   4     1759.48     1929.91     51.62 o
  14   0   4     1342.45     1484.29     50.36 o
  16   0   4       26.90       26.89     14.78 o
  18   0   4       31.10        6.45     28.00 o
 -19   1   4      398.31      406.07     24.30 o
 -18   1   4      744.93      800.24     35.85 o
 -17   1   4       46.96       46.68     11.67 o
 -16   1   4        4.46        8.33      9.92 o
 -15   1   4      707.25      690.13     30.28 o
 -14   1   4       49.90       48.32      9.83 o
 -13   1   4      360.19      363.24     18.15 o
 -12   1   4       64.71       59.24     11.07 o
 -11   1   4      330.47      289.04     17.00 o
 -10   1   4       74.72       90.81      9.11 o
  -9   1   4     1498.39     1584.98     27.76 o
  -8   1   4     3742.27     3742.24     54.47 o
  -7   1   4      536.89      564.20     16.98 o
  -6   1   4     1025.69     1094.91     18.29 o
  -5   1   4      103.28      154.39      8.31 o
  -4   1   4     7267.15     7582.98     70.53 o
  -3   1   4    15407.65    15918.99    156.35 o
  -2   1   4    11242.78    11327.20    126.35 o
  -1   1   4     2903.13     2682.26     34.00 o
   0   1   4      207.64      238.01     13.31 o
   1   1   4       45.09       49.95      6.23 o
   2   1   4       25.43       41.95      7.14 o
   3   1   4      202.64      216.63     17.44 o
   4   1   4      920.10      883.57     21.07 o
   5   1   4     1434.40     1565.57     28.36 o
   6   1   4      376.51      404.47     10.62 o
   7   1   4      338.20      415.23     10.72 o
   8   1   4      391.62      427.53     12.82 o
   9   1   4      956.60      966.90     17.83 o
  10   1   4       42.61       32.47      7.47 o
  11   1   4       97.92      108.31     14.81 o
  12   1   4        1.53       -4.38      7.56 o
  13   1   4      392.93      398.10     18.93 o
  14   1   4       10.30       -4.62      8.28 o
  15   1   4      123.49      124.43     13.64 o
  16   1   4       64.94       51.23     19.06 o
  17   1   4      118.95      112.48     20.14 o
  18   1   4        0.40       -3.08     13.63 o
 -18   2   4      454.81      469.70     29.16 o
 -17   2   4       22.12       26.56     19.76 o
 -16   2   4      297.98      275.43     34.36 o
 -15   2   4      233.37      275.24     19.84 o
 -14   2   4      538.28      544.17     24.27 o
 -13   2   4      187.04      197.88     16.79 o
 -12   2   4      176.32      184.47     14.30 o
 -11   2   4        2.21        6.27      6.50 o
 -10   2   4      105.87       82.69     16.23 o
  -9   2   4        4.32        7.30      5.37 o
  -8   2   4      468.64      517.15     16.04 o
  -7   2   4      834.06      888.58     18.18 o
  -6   2   4      633.39      607.87     14.40 o
  -5   2   4      548.75      522.83     25.22 o
  -4   2   4     5497.22     5798.25     91.72 o
  -3   2   4     4585.84     4592.76     91.81 o
  -2   2   4     2144.55     2085.50     57.42 o
   0   2   4     1100.72     1099.21     34.82 o
   1   2   4      384.67      379.35     19.09 o
   2   2   4      191.13      220.47     26.92 o
   3   2   4      732.54      921.54     38.39 o
   4   2   4     4034.78     4213.65    123.25 o
   5   2   4      747.57      692.05     25.37 o
   6   2   4      245.14      271.05     22.46 o
   7   2   4      237.83      272.87     14.23 o
   8   2   4       30.56       32.67      8.33 o
   9   2   4      308.45      330.58     36.08 o
  10   2   4      255.14      282.14     17.82 o
  11   2   4      138.40      143.70     18.59 o
  12   2   4      400.63      334.72     27.76 o
  13   2   4     1003.96     1026.40     55.09 o
  14   2   4       10.71       32.17     22.29 o
  15   2   4       38.26       24.80     16.04 o
  16   2   4      398.17      411.54     32.94 o
  17   2   4      103.90      135.18     32.18 o
 -17   3   4       11.58      -32.74     32.74 o
 -16   3   4        8.84        1.09     27.15 o
 -15   3   4        6.28       25.96     27.84 o
 -14   3   4      137.74       73.79     69.28 o
 -13   3   4       37.62       17.78     22.98 o
 -12   3   4       96.09       93.18     20.85 o
 -11   3   4     1849.68     1860.92     63.60 o
 -10   3   4      938.23      929.99     46.36 o
  -9   3   4      414.62      389.88     32.00 o
  -8   3   4        0.26       14.48     11.70 o
  -7   3   4       63.38       59.03      9.40 o
  -6   3   4     2024.02     1913.74     41.72 o
  -5   3   4     1054.88     1041.21     43.29 o
  -4   3   4     1351.40     1331.99     54.03 o
  -3   3   4      104.71      135.11     17.60 o
  -2   3   4     2810.87     2815.46     81.16 o
  -1   3   4      487.75      623.61     30.55 o
   0   3   4     1015.56     1041.34     53.36 o
   1   3   4      253.66      309.65     18.70 o
   2   3   4     2341.34     2219.11     43.21 o
   3   3   4       17.42       15.02     12.63 o
   4   3   4     4418.42     4365.15    103.74 o
   5   3   4       66.05       79.85     14.68 o
   6   3   4      325.61      298.72     25.72 o
   7   3   4      509.36      511.39     65.24 o
   8   3   4     1841.06     1849.67    107.21 o
   9   3   4      371.40      408.47     93.60 o
  10   3   4       48.79       60.19     59.43 o
  11   3   4      478.14      516.60     46.35 o
  12   3   4      143.52       83.23     24.90 o
  13   3   4        2.67       19.28     21.88 o
  14   3   4       37.19       21.22     23.00 o
  15   3   4       17.13       22.29     23.17 o
  16   3   4        1.93      -23.61     23.61 o
 -16   4   4       46.90       30.58     30.35 o
 -15   4   4        3.64       -9.18     25.96 o
 -14   4   4       47.28       77.47     35.86 o
 -13   4   4      108.53       68.01     34.00 o
 -12   4   4      202.93      265.49     54.43 o
 -11   4   4      142.99      160.71     38.59 o
 -10   4   4       81.93       15.82     24.09 o
  -9   4   4       70.03       43.21     23.50 o
  -8   4   4        5.20       23.25     14.73 o
  -7   4   4     1899.53     1863.25     60.16 o
  -6   4   4       35.15       34.13     11.33 o
  -5   4   4        0.72      -12.54     12.54 o
  -4   4   4        7.87       12.90     13.87 o
  -3   4   4      604.25      612.56     38.50 o
  -2   4   4      283.98      366.62     34.26 o
  -1   4   4     1604.81     1557.51     49.54 o
   0   4   4       32.94       21.09     15.93 o
   1   4   4     1243.69     1184.47     36.10 o
   2   4   4        4.65        5.10     12.53 o
   3   4   4      112.02       93.48     18.77 o
   4   4   4      214.45      161.88     21.93 o
   5   4   4      987.14      966.62     51.61 o
   6   4   4        1.14      -14.84     14.84 o
   7   4   4      127.19      101.91     34.43 o
   8   4   4       25.34       10.47     20.10 o
   9   4   4       22.99       41.00     25.69 o
  10   4   4        1.66      -16.27     16.27 o
  11   4   4      245.51      208.21     55.93 o
  12   4   4       54.84       38.40     41.85 o
  13   4   4       64.52      160.26     60.00 o
  14   4   4        3.05       19.04     49.22 o
  15   4   4       85.04      116.29     63.51 o
 -14   5   4       91.85      109.33     41.15 o
 -13   5   4      112.27       69.24     35.99 o
 -12   5   4       75.16       81.41     73.31 o
 -11   5   4       36.02       41.22     32.82 o
 -10   5   4      126.45       98.40     59.68 o
  -9   5   4      254.01      279.59     47.47 o
  -8   5   4       49.24       47.72     27.84 o
  -7   5   4      146.07      122.28     49.85 o
  -6   5   4       90.08       87.84     29.47 o
  -5   5   4       60.68       63.55     19.91 o
  -4   5   4      111.70       96.58     21.02 o
  -3   5   4       52.97       36.42     17.12 o
  -2   5   4      286.61      279.66     29.12 o
  -1   5   4       60.64       90.57     23.09 o
   0   5   4        0.60       14.36     27.42 o
   1   5   4     1993.94     1985.84     79.47 o
   2   5   4        0.91        1.09     14.66 o
   3   5   4       83.17       66.73     19.10 o
   4   5   4       17.08       17.17     16.76 o
   5   5   4      373.66      503.83     55.28 o
   6   5   4        2.38       19.10     22.38 o
   7   5   4       60.66       61.08     39.01 o
   8   5   4      623.35      681.72     67.96 o
   9   5   4      134.79      124.71     37.61 o
  10   5   4       81.39      101.33     35.85 o
  11   5   4        6.43       54.45     50.70 o
  12   5   4      393.60      362.02     88.00 o
  13   5   4       12.79       -7.92     45.77 o
 -12   6   4       61.88       53.10     36.58 o
 -11   6   4      110.46      104.06     40.73 o
 -10   6   4        9.04       17.18     29.76 o
  -9   6   4       40.87       25.59     30.11 o
  -8   6   4       57.79       39.02     31.38 o
  -7   6   4       49.13       65.52     38.90 o
  -6   6   4        1.21      -12.34     22.35 o
  -5   6   4       24.98       27.01     25.32 o
  -4   6   4      292.52      294.16     71.61 o
  -3   6   4        0.75      -30.20     30.20 o
  -2   6   4      324.25      339.60     45.42 o
  -1   6   4       80.09       99.30     30.23 o
   0   6   4      244.84      227.98     38.66 o
   1   6   4       74.67       76.49     27.43 o
   2   6   4       36.98       50.93     26.64 o
   3   6   4       32.57       19.52     30.72 o
   4   6   4      304.61      226.67     59.57 o
   5   6   4      389.38      439.96    113.78 o
   6   6   4       86.12       55.14     35.06 o
   7   6   4      106.70      106.81     38.52 o
   8   6   4       14.68       19.03     45.35 o
   9   6   4        1.09      -21.62     38.83 o
  10   6   4       16.09       28.05     55.70 o
  11   6   4        0.08      -39.55     39.55 o
  -7   7   4        7.42       43.74     50.37 o
  -6   7   4        3.19       11.38     49.20 o
  -5   7   4       10.50       -2.77     43.00 o
  -4   7   4       78.40      186.42     66.56 o
  -3   7   4      459.57      521.97     92.88 o
  -2   7   4       63.16      -12.67     44.72 o
  -1   7   4       54.50       56.64     46.31 o
   0   7   4      148.01      156.11     58.42 o
   1   7   4       45.41        6.79     44.08 o
   2   7   4        0.78       -3.45     32.75 o
   3   7   4      135.28      201.58     58.31 o
   4   7   4      407.29      446.70     84.66 o
   5   7   4       14.76       46.47     50.28 o
   6   7   4       12.97       30.18     47.11 o
 -19   0   5      109.27      142.30     24.02 o
 -17   0   5      137.60       92.83     18.95 o
 -15   0   5        0.68       -9.29     10.70 o
 -13   0   5      949.83     1032.01    123.87 o
 -11   0   5      850.89      902.31     32.38 o
  -9   0   5      742.61      713.80     26.80 o
  -7   0   5     1591.29     1565.60     36.04 o
  -5   0   5    12082.35    11470.21    151.23 o
  -3   0   5     8233.39     8612.97    108.98 o
  -1   0   5     4046.72     4125.80     57.99 o
   1   0   5       21.69       15.54      4.98 o
   3   0   5     2622.15     2496.49     36.45 o
   5   0   5     7196.08     7016.92     86.07 o
   7   0   5     6050.00     5944.37     78.99 o
   9   0   5      111.21      134.94     32.49 o
  11   0   5       72.93       55.07     12.77 o
  13   0   5      492.05      507.28     39.36 o
  15   0   5        5.01       -9.13     12.05 o
  17   0   5      436.88      427.30     44.39 o
 -19   1   5      108.78      105.23     14.91 o
 -18   1   5       16.88       24.27     11.08 o
 -17   1   5      218.46      206.59     17.08 o
 -16   1   5       22.95       18.22     10.55 o
 -15   1   5        1.76       -4.73      8.69 o
 -14   1   5      200.65      237.50     15.78 o
 -13   1   5      105.69      119.91     11.69 o
 -12   1   5        2.36        2.63      6.21 o
 -11   1   5        3.19        9.01      5.50 o
 -10   1   5      553.49      577.86     20.83 o
  -9   1   5      491.77      503.33     15.88 o
  -8   1   5      977.48     1041.32     21.85 o
  -7   1   5        3.05        0.67      4.38 o
  -6   1   5        8.67        5.20      3.78 o
  -5   1   5       14.01        1.40      4.46 o
  -4   1   5       54.33       41.89      7.70 o
  -3   1   5     1497.33     1408.65     27.99 o
  -2   1   5     5768.32     5644.88     69.85 o
  -1   1   5     5630.28     5508.59     58.63 o
   0   1   5      362.32      388.48     14.80 o
   1   1   5     2891.28     2792.03     39.36 o
   2   1   5     2706.36     2748.50     47.06 o
   3   1   5      434.63      439.76     11.32 o
   4   1   5      678.55      711.07     15.14 o
   5   1   5     1588.56     1662.61     22.16 o
   6   1   5      386.08      356.45     10.98 o
   7   1   5       47.44       34.31      4.71 o
   8   1   5        0.26       -2.10      3.84 o
   9   1   5      163.79      178.45      9.27 o
  10   1   5     1740.61     1740.92     31.15 o
  11   1   5      141.17      142.28     13.41 o
  12   1   5      336.77      342.33     17.22 o
  13   1   5      229.84      205.56     15.46 o
  14   1   5      146.11      140.61     15.67 o
  15   1   5        1.24        1.03     10.30 o
  16   1   5      101.12      101.49     13.27 o
  17   1   5      172.60      170.05     20.38 o
  18   1   5        0.86        0.53     13.90 o
 -18   2   5       21.01       23.78     15.10 o
 -17   2   5      437.14      461.97     31.17 o
 -16   2   5       83.71      114.40     16.38 o
 -15   2   5      478.56      449.37     24.15 o
 -14   2   5      597.30      624.71     33.84 o
 -13   2   5      137.91      159.74     14.44 o
 -12   2   5      163.27      171.03     14.88 o
 -11   2   5       79.16       72.39      9.28 o
 -10   2   5      339.55      311.13     15.39 o
  -9   2   5      793.20      792.71     20.67 o
  -8   2   5      599.60      616.53     23.63 o
  -7   2   5     4206.65     4349.80     52.05 o
  -6   2   5      457.32      478.51     13.54 o
  -5   2   5      346.36      418.29     14.07 o
  -4   2   5        4.54       13.29      6.99 o
  -3   2   5     2358.19     2463.13     60.65 o
  -2   2   5        7.51       19.92      7.35 o
  -1   2   5     1026.66     1055.57     38.17 o
   0   2   5     5610.51     5032.36    417.18 o
   1   2   5        0.46        7.84      6.43 o
   2   2   5       31.86       40.25     14.35 o
   3   2   5      193.83      200.74     25.16 o
   4   2   5      189.30      283.72     19.64 o
   5   2   5     1356.25     1410.52     29.40 o
   6   2   5      101.16      119.68     12.51 o
   7   2   5      124.71      149.54     11.32 o
   8   2   5      270.19      281.45     19.84 o
   9   2   5     1066.61     1053.56     35.58 o
  10   2   5      152.99      173.44     14.91 o
  11   2   5        4.32        5.49     10.47 o
  12   2   5      255.97      296.17     52.32 o
  13   2   5      263.28      245.12     25.18 o
  14   2   5       30.20       17.48     15.31 o
  15   2   5       86.70       89.95     19.99 o
  16   2   5        0.20        4.95     13.88 o
  17   2   5       45.62       36.51     15.98 o
 -17   3   5        3.16      -19.79     43.54 o
 -16   3   5       28.70        1.78     26.49 o
 -15   3   5       46.61       55.36     30.72 o
 -14   3   5       98.73       61.89     29.02 o
 -13   3   5       53.13       46.22     29.43 o
 -12   3   5      233.44      213.28     28.36 o
 -11   3   5      562.93      566.39     61.43 o
 -10   3   5      965.62      994.37     48.49 o
  -9   3   5       65.28       73.74     17.68 o
  -8   3   5       47.13       34.30     13.88 o
  -7   3   5       94.00      111.75     16.30 o
  -6   3   5       24.05       34.00      9.00 o
  -5   3   5     2503.81     2548.54     57.04 o
  -4   3   5     1469.59     1464.40     37.57 o
  -3   3   5      136.40       80.83     21.69 o
  -2   3   5      487.37      471.19     37.91 o
  -1   3   5      427.40      514.81     32.24 o
   0   3   5        0.56        9.89      9.55 o
   1   3   5      180.53      165.08     15.68 o
   2   3   5      371.19      438.45     24.62 o
   3   3   5      297.08      226.81     43.32 o
   4   3   5      171.49       71.30     79.74 o
   5   3   5      877.82      946.36     41.89 o
   6   3   5        0.93        5.08     14.48 o
   7   3   5      328.95       -1.42     18.16 o
   8   3   5      271.54      266.84     55.33 o
   9   3   5      302.81      329.31     46.34 o
  10   3   5      796.12      835.42     50.07 o
  11   3   5      213.28      254.97     33.92 o
  12   3   5      391.00      333.24     39.45 o
  13   3   5      109.22       80.63     29.36 o
  14   3   5        8.14        5.89     24.30 o
  15   3   5        0.44      -15.12     20.67 o
  16   3   5      124.39      120.19     33.61 o
 -16   4   5        4.46      -13.60     33.86 o
 -15   4   5      199.27      210.70     59.56 o
 -14   4   5      126.92      108.07     36.82 o
 -13   4   5       32.61      -16.82     24.13 o
 -12   4   5      117.11      119.33     35.18 o
 -11   4   5        9.72       12.85     24.87 o
 -10   4   5       67.88       77.84     28.68 o
  -9   4   5      201.44      199.58     27.27 o
  -8   4   5      951.99      945.02     47.68 o
  -7   4   5      355.84      343.54     30.92 o
  -6   4   5     1481.95     1557.70     66.67 o
  -5   4   5      738.51      781.42     32.02 o
  -4   4   5       46.86       45.65     16.34 o
  -3   4   5      147.99      139.41     22.80 o
  -2   4   5       19.76       32.04     13.66 o
  -1   4   5      806.44      850.68     90.82 o
   0   4   5       26.27       24.86     12.72 o
   1   4   5       47.89       23.90     16.27 o
   2   4   5     2195.71     2129.30     76.15 o
   3   4   5      371.67      356.23     87.37 o
   4   4   5      359.56      341.14     71.71 o
   5   4   5        1.63        9.18     13.27 o
   6   4   5       21.23       10.36     19.88 o
   7   4   5      303.84      309.15     61.89 o
   8   4   5      102.56       51.80     34.98 o
   9   4   5     1148.15      851.07    108.26 o
  10   4   5      400.89      338.77     75.05 o
  11   4   5       14.01       33.51     40.53 o
  12   4   5       32.33       49.08     49.17 o
  13   4   5       49.27       82.02     50.73 o
  14   4   5        0.40       13.57     47.75 o
  15   4   5        0.85        1.18     48.04 o
 -14   5   5      140.67      125.64     43.18 o
 -13   5   5      191.33      222.22     70.96 o
 -12   5   5       22.92       -0.04     27.84 o
 -11   5   5        0.05      -11.37     25.42 o
 -10   5   5      114.11      126.77     36.27 o
  -9   5   5      901.73      980.39     81.08 o
  -8   5   5        0.42       -4.09     23.77 o
  -7   5   5       29.85       29.01     23.33 o
  -6   5   5      253.01      228.02     29.42 o
  -5   5   5      661.94      708.22     46.62 o
  -4   5   5      546.83      573.21     41.74 o
  -3   5   5      960.10      918.50     46.17 o
  -2   5   5       64.61       34.54     19.42 o
  -1   5   5       68.45       78.86     34.61 o
   0   5   5      144.92      141.13     27.76 o
   1   5   5      944.33      865.62     61.06 o
   2   5   5       70.08      108.06     26.17 o
   3   5   5        1.07      -12.01     23.35 o
   4   5   5      123.79      244.00     59.33 o
   5   5   5       90.42       85.25     42.63 o
   6   5   5      303.10      331.20     67.18 o
   7   5   5        0.06        4.12     33.35 o
   8   5   5       60.76       26.31     41.62 o
   9   5   5       49.00       43.79     45.24 o
  10   5   5       20.28       20.85     46.87 o
  11   5   5       92.94       99.28     55.50 o
  12   5   5      588.86      471.07     97.27 o
  13   5   5       34.03       62.49     57.91 o
 -12   6   5      474.56      468.36     94.92 o
 -11   6   5       86.24        8.96     49.40 o
 -10   6   5       52.77      119.55     41.47 o
  -9   6   5      134.25      212.22     44.37 o
  -8   6   5      131.63      110.33     36.42 o
  -7   6   5      224.16      257.58     46.44 o
  -6   6   5      199.92      159.91     39.39 o
  -5   6   5      148.60      147.89     64.68 o
  -4   6   5        4.10      -22.81     31.62 o
  -3   6   5        2.25       -3.35     34.17 o
  -2   6   5      146.15      192.30     38.97 o
  -1   6   5       84.33       63.35     37.89 o
   0   6   5      136.17      111.25     47.05 o
   1   6   5     1611.94     1535.44    169.28 o
   2   6   5      176.68      175.46     35.79 o
   3   6   5       61.28       56.10     37.61 o
   4   6   5      283.80      319.66     67.65 o
   5   6   5      116.45       42.20     39.65 o
   6   6   5        0.43      -30.89     30.89 o
   7   6   5       42.12       89.01     51.84 o
   8   6   5        7.60        0.47     40.97 o
   9   6   5       61.24      150.48     61.85 o
  10   6   5       14.32       24.11     50.15 o
  -7   7   5       84.34        1.56     47.16 o
  -6   7   5        0.46      -41.55     41.55 o
  -5   7   5        8.46       21.49     45.72 o
  -4   7   5      289.27      364.21     80.77 o
  -3   7   5       48.34       43.32     49.26 o
  -2   7   5      237.93      220.42     66.34 o
  -1   7   5       10.87      -14.11     40.04 o
   0   7   5      231.29      160.88     57.83 o
   2   7   5        0.94      -31.35     34.05 o
   3   7   5        9.44       -0.86     40.57 o
   4   7   5      109.71      111.86     53.98 o
   5   7   5      139.17      135.24     59.25 o
   6   7   5       37.72       42.06     50.86 o
 -18   0   6      356.89      428.04     64.51 o
 -16   0   6        5.18       -0.62     12.71 o
 -14   0   6      938.48      894.52     46.32 o
 -12   0   6     2551.66     2586.87     60.52 o
 -10   0   6      163.84      110.36     17.24 o
  -8   0   6      791.47      720.84     33.42 o
  -6   0   6      264.41      222.19     14.50 o
  -4   0   6     2526.10     2338.57     39.62 o
  -2   0   6        0.30       -1.13      3.88 o
   0   0   6     2670.33     2626.24     52.13 o
   2   0   6      730.38      696.88     21.08 o
   4   0   6      125.98      196.90     11.22 o
   6   0   6       12.85       32.01      6.72 o
   8   0   6     3771.69     3802.82    203.43 o
  10   0   6      326.90      399.77     53.09 o
  12   0   6     1016.06     1037.70     39.91 o
  14   0   6        3.97      -11.38     11.38 o
  16   0   6       13.56       25.57     16.31 o
 -19   1   6      111.43       82.66     16.28 o
 -18   1   6      159.17      136.86     15.68 o
 -17   1   6      279.21      289.79     21.09 o
 -16   1   6      749.55      740.39     28.87 o
 -15   1   6      403.48      428.44     23.11 o
 -14   1   6       43.03       27.19      8.86 o
 -13   1   6      214.65      216.17     18.51 o
 -12   1   6       14.80       12.57      6.80 o
 -11   1   6      725.84      707.82     27.56 o
 -10   1   6       47.25       48.55      7.41 o
  -9   1   6      690.76      662.28     20.06 o
  -8   1   6      296.44      295.18     13.05 o
  -7   1   6     5688.19     5705.98     61.28 o
  -6   1   6     1850.78     1947.18     33.03 o
  -5   1   6     3592.35     3818.75     40.13 o
  -4   1   6     7185.45     6944.80     75.57 o
  -3   1   6        5.98       -1.69      3.29 o
  -2   1   6     3321.10     3185.01     39.78 o
  -1   1   6      444.71      468.77     16.16 o
   0   1   6       64.90       79.64     13.17 o
   1   1   6     1458.86     1401.53     25.73 o
   2   1   6       31.07       34.56      9.36 o
   3   1   6     1099.16     1098.81     32.64 o
   4   1   6     3008.31     3048.64     30.30 o
   5   1   6      431.98      490.52      9.50 o
   6   1   6     2125.73     2155.29     31.02 o
   7   1   6        8.94        6.47      3.77 o
   8   1   6       20.30       20.30      4.81 o
   9   1   6      123.86      129.14      9.60 o
  10   1   6        2.30       -0.80      5.83 o
  11   1   6       28.96       21.45      7.98 o
  12   1   6       43.14       35.41      8.85 o
  13   1   6      106.16       61.54     13.24 o
  14   1   6      415.84      409.15     20.95 o
  15   1   6        4.71       -7.27      8.62 o
  16   1   6       75.51       44.65     10.82 o
  17   1   6       12.28       13.07     13.68 o
 -18   2   6        5.02       18.90     14.89 o
 -17   2   6       13.56       21.65     27.86 o
 -16   2   6       13.86        3.01     12.95 o
 -15   2   6      278.03      270.86     19.59 o
 -14   2   6       77.34       77.99     13.35 o
 -13   2   6        6.05       -0.70     10.06 o
 -12   2   6      109.55      109.49     15.28 o
 -11   2   6       21.93       14.00      9.50 o
 -10   2   6       30.15       41.49      9.75 o
  -9   2   6        0.06       -3.19      4.18 o
  -8   2   6      103.05      122.55     12.55 o
  -7   2   6        3.02        4.83      4.42 o
  -6   2   6     5987.73     6191.80     67.93 o
  -5   2   6      730.48      718.11     19.40 o
  -4   2   6      170.13      140.45     10.19 o
  -3   2   6     1049.51     1080.75     71.92 o
  -2   2   6      592.18      593.98     21.75 o
  -1   2   6      216.26      222.82     15.03 o
   0   2   6     4882.08     4871.79     99.16 o
   1   2   6      549.43      566.55     19.68 o
   2   2   6      146.22      149.44     14.90 o
   3   2   6     1116.16     1164.12     54.58 o
   4   2   6       83.17       86.01      8.39 o
   5   2   6       40.54       36.91      9.36 o
   6   2   6       26.56       27.08      7.06 o
   7   2   6     1251.70     1304.43     47.17 o
   8   2   6      102.01       74.13     32.36 o
   9   2   6      286.20      331.74     23.74 o
  10   2   6       82.07       68.29     19.85 o
  11   2   6      144.60      164.88     19.76 o
  12   2   6       70.50       50.11     14.65 o
  13   2   6      125.28      135.82     20.43 o
  14   2   6      283.04      255.52     26.76 o
  15   2   6      283.47      329.79     30.06 o
  16   2   6       82.41       58.27     19.32 o
  17   2   6       23.24       34.84     16.08 o
 -17   3   6       16.33       30.47     44.92 o
 -16   3   6       82.61       42.16     30.49 o
 -15   3   6        5.72       19.40     26.71 o
 -14   3   6       31.78       27.48     18.99 o
 -13   3   6       22.65       15.91     16.78 o
 -12   3   6      161.13      171.58     26.04 o
 -11   3   6      494.10      560.60     42.21 o
 -10   3   6      156.09      133.87     29.76 o
  -9   3   6        2.03      -11.49     11.49 o
  -8   3   6        1.29       -5.03     13.86 o
  -7   3   6      207.91      208.45     26.31 o
  -6   3   6     2755.74     2781.12     60.03 o
  -5   3   6      289.66      327.81     22.64 o
  -4   3   6        0.83        5.51      9.37 o
  -3   3   6     4790.94     5025.61     81.29 o
  -2   3   6      738.78      739.07     81.58 o
  -1   3   6      733.15      741.69     81.89 o
   0   3   6      409.22      366.00     31.85 o
   1   3   6     1492.43     1585.27     40.82 o
   2   3   6       28.90       -2.71     22.71 o
   3   3   6        4.12        4.32     12.39 o
   4   3   6      279.42      103.26     61.94 o
   5   3   6       68.52       40.81     17.94 o
   6   3   6       16.95       10.87     11.76 o
   7   3   6      518.11      500.41     45.17 o
   8   3   6      595.04      640.86     41.15 o
   9   3   6      112.87       96.09     23.51 o
  10   3   6     1024.64     1020.32     95.05 o
  11   3   6      192.99      205.44     35.58 o
  12   3   6      178.65      149.23     41.96 o
  13   3   6      281.88      327.64     42.56 o
  14   3   6       52.08       40.36     36.96 o
  15   3   6        1.42      -13.00     24.20 o
  16   3   6      682.13      846.23     71.58 o
 -16   4   6       62.93       47.04     36.06 o
 -15   4   6       20.35       20.53     70.37 o
 -14   4   6      147.02      135.82     40.59 o
 -13   4   6        1.45      -22.26     22.26 o
 -12   4   6       43.03        1.05     25.85 o
 -11   4   6       64.67       92.74     30.29 o
 -10   4   6       10.17      -13.73     14.96 o
  -9   4   6      109.90      130.06     23.64 o
  -8   4   6      341.22      332.32     32.31 o
  -7   4   6      505.27      579.32     42.71 o
  -6   4   6       80.12      106.82     18.33 o
  -5   4   6       10.27       16.76     10.37 o
  -4   4   6       24.63       18.82     11.22 o
  -3   4   6       76.93       51.67     16.46 o
  -2   4   6        6.92        4.47     12.19 o
  -1   4   6        4.30        9.02     14.67 o
   0   4   6        4.67       21.94     12.91 o
   1   4   6      441.01      362.66     37.70 o
   2   4   6      100.41       83.40     22.71 o
   3   4   6       19.32       21.68     17.29 o
   4   4   6      134.51      126.68     24.42 o
   5   4   6     1392.14     1407.63     62.16 o
   6   4   6      553.14      570.80     80.72 o
   7   4   6      154.38      176.00     51.59 o
   8   4   6       25.83      -15.95     24.41 o
   9   4   6       21.04        2.59     31.90 o
  10   4   6       38.11       -2.75     34.76 o
  11   4   6      677.73      718.90    107.94 o
  12   4   6        0.35       42.34     43.80 o
  13   4   6      198.71      160.40     65.82 o
  14   4   6        0.80        2.04     49.55 o
  15   4   6      278.87      305.96     88.30 o
 -14   5   6      103.61      122.83     42.71 o
 -13   5   6      136.20      107.59     37.76 o
 -12   5   6      139.61       98.57     37.79 o
 -11   5   6      295.86      359.73     54.88 o
 -10   5   6       75.05       51.69     30.57 o
  -9   5   6       73.69       44.70     27.69 o
  -8   5   6      359.59      425.87     52.91 o
  -7   5   6       24.32       25.28     17.40 o
  -6   5   6       58.15       53.26     26.98 o
  -5   5   6       20.77       18.04     13.05 o
  -4   5   6       21.21        5.46     16.33 o
  -3   5   6      315.83      312.60     32.09 o
  -2   5   6      113.70      114.80     21.88 o
  -1   5   6      164.35      194.65     34.24 o
   0   5   6       13.63       -0.49     17.93 o
   1   5   6       21.54       23.31     20.25 o
   2   5   6     1729.84     1658.36     94.72 o
   3   5   6      215.41      247.29     35.43 o
   4   5   6       55.28       28.84     32.14 o
   5   5   6      140.60      118.91     50.32 o
   6   5   6      226.55       98.24     47.09 o
   7   5   6      570.82      728.78    103.11 o
   8   5   6      393.72      386.07     80.53 o
   9   5   6      122.50       59.58     46.68 o
  10   5   6      143.93      123.56     54.40 o
  11   5   6       23.50      -14.85     39.59 o
  12   5   6        0.13       36.51     50.04 o
  13   5   6        0.70      -13.10     47.12 o
 -11   6   6      219.90      288.78     62.77 o
 -10   6   6       46.86       45.03     36.91 o
  -9   6   6       45.38       11.95     28.12 o
  -8   6   6       96.45       78.09     33.76 o
  -7   6   6       21.47      -11.00     25.59 o
  -6   6   6      133.89      120.43     37.33 o
  -5   6   6       19.46       63.02     43.34 o
  -4   6   6      587.45      543.14     89.07 o
  -3   6   6       13.33       15.58     22.79 o
  -2   6   6       63.23       61.78     28.11 o
  -1   6   6      167.25      204.58     39.15 o
   0   6   6       28.28       65.96     43.74 o
   1   6   6        1.53       15.12     21.74 o
   2   6   6      133.42      150.01     63.93 o
   3   6   6      130.10       66.13     41.13 o
   4   6   6      130.97       76.08     43.60 o
   5   6   6      199.39      378.92     76.29 o
   6   6   6       62.83       61.53     46.18 o
   7   6   6        2.21        2.89     45.14 o
   8   6   6       17.23      -33.94     39.41 o
   9   6   6      227.09      304.06     81.22 o
  10   6   6      339.12      447.89     99.25 o
  -7   7   6       53.05       54.35     57.38 o
  -6   7   6        1.34       25.43     45.84 o
  -5   7   6      165.92      209.71     71.42 o
  -4   7   6      323.81      430.17     85.72 o
  -3   7   6       23.18       24.19     49.00 o
  -2   7   6        9.83       12.97     42.94 o
  -1   7   6      232.55      174.60     60.19 o
   0   7   6        0.65      -18.97     26.75 o
   2   7   6      148.77      116.73     52.23 o
   3   7   6       81.84       42.65     42.31 o
   4   7   6        0.15       -9.28     38.55 o
   5   7   6       70.22       56.35     52.33 o
   6   7   6        5.47      -11.74     44.62 o
 -19   0   7        2.00       -5.42     15.76 o
 -17   0   7       91.74       81.05     18.96 o
 -15   0   7        6.68       -1.53     19.84 o
 -13   0   7      518.72      526.92     38.32 o
 -11   0   7      567.31      663.51     38.71 o
  -9   0   7      125.43      107.58     13.17 o
  -7   0   7      775.87      832.94     25.87 o
  -5   0   7       26.99       28.99      6.99 o
  -3   0   7       11.08       17.59      5.56 o
  -1   0   7     2221.85     2225.77     38.90 o
   1   0   7     5017.54     4939.28     62.29 o
   3   0   7      462.44      413.84     25.06 o
   5   0   7        3.51       -2.31      5.95 o
   7   0   7     5714.00     5797.92     93.35 o
   9   0   7      720.96      702.94     28.67 o
  11   0   7     1588.29     1533.53     59.09 o
  13   0   7      550.10      482.33     31.35 o
  15   0   7      195.94      220.15     26.37 o
  17   0   7       11.61        7.19     16.29 o
 -19   1   7       14.38        9.99     11.74 o
 -18   1   7        8.37       32.05     12.61 o
 -17   1   7        0.14        0.06     10.52 o
 -16   1   7      228.48      240.10     19.06 o
 -15   1   7       61.37       55.13     11.47 o
 -14   1   7      322.74      313.74     17.81 o
 -13   1   7      113.47      142.25     12.45 o
 -12   1   7       45.15       43.97     18.93 o
 -11   1   7       19.33       19.66      6.82 o
 -10   1   7      773.85      768.64     35.08 o
  -9   1   7     1861.73     1932.63     33.74 o
  -8   1   7        5.73       15.95      5.07 o
  -7   1   7     4226.02     4236.67     46.85 o
  -6   1   7      505.56      534.91     14.36 o
  -5   1   7      587.15      607.22     12.77 o
  -4   1   7      591.73      604.35     14.46 o
  -3   1   7     5657.23     5492.56     59.01 o
  -2   1   7      187.21      161.58      6.16 o
  -1   1   7      290.12      273.87     11.47 o
   0   1   7     3857.54     3872.61     64.81 o
   1   1   7       18.12       27.17      5.08 o
   2   1   7     2304.40     2530.65     31.92 o
   3   1   7      380.91      388.91     11.67 o
   4   1   7     2330.85     2326.02     25.56 o
   5   1   7     1889.93     1977.53     21.45 o
   6   1   7      366.15      443.93     11.33 o
   7   1   7       15.68        2.85      3.95 o
   8   1   7       91.85       88.48      6.85 o
   9   1   7      918.39      913.39     17.69 o
  10   1   7        0.05       -5.70      5.70 o
  11   1   7      201.04      222.85     14.95 o
  12   1   7      128.13      131.22     11.80 o
  13   1   7      502.16      467.62     26.19 o
  14   1   7      724.61      694.94     25.36 o
  15   1   7      162.75      153.90     14.49 o
  16   1   7       22.10       45.26     14.69 o
  17   1   7       96.27       72.00     16.95 o
 -18   2   7      130.09      167.73     21.47 o
 -17   2   7      281.69      285.41     25.61 o
 -16   2   7       28.61       14.08     12.22 o
 -15   2   7        3.83       -9.01      9.01 o
 -14   2   7      116.48      108.59     13.14 o
 -13   2   7      280.33      308.57     13.92 o
 -12   2   7      304.79      305.14     13.33 o
 -11   2   7      268.20      277.95     11.81 o
 -10   2   7        6.75       11.49      4.83 o
  -9   2   7      395.81      426.08     16.40 o
  -8   2   7     3934.36     4037.58     52.41 o
  -7   2   7      581.92      562.13     20.60 o
  -6   2   7       25.47       13.79      4.96 o
  -5   2   7       21.69       32.26      5.67 o
  -4   2   7      502.83      598.38     18.44 o
  -3   2   7     1152.59     1268.96     27.93 o
  -2   2   7     1818.74     1758.28     32.54 o
  -1   2   7      464.86      497.14     15.94 o
   0   2   7      370.62      339.68     22.44 o
   1   2   7       59.86       64.86      9.51 o
   3   2   7        8.51       23.62     13.15 o
   4   2   7        2.80        0.03      6.75 o
   5   2   7       38.63       59.30      8.46 o
   6   2   7      197.69      188.94     14.10 o
   7   2   7      532.64      579.29     20.44 o
   8   2   7       29.50       40.95     14.46 o
   9   2   7        5.88       -1.71      9.57 o
  10   2   7      221.69      218.54     21.13 o
  11   2   7       89.80      101.29     17.43 o
  12   2   7       75.02       66.91     16.78 o
  13   2   7        8.26       -1.32     17.79 o
  14   2   7      426.20      467.73     38.57 o
  15   2   7      130.18      160.73     58.79 o
  16   2   7       40.58       17.15     17.77 o
  17   2   7      311.92      337.55     57.79 o
 -17   3   7      143.71      221.38     70.77 o
 -16   3   7       11.43       -4.18     26.65 o
 -15   3   7       10.85       21.75     28.43 o
 -14   3   7       22.86       15.41     25.59 o
 -13   3   7        1.95       -6.16     16.63 o
 -12   3   7     1101.13     1127.20     57.18 o
 -11   3   7        0.25      -14.06     14.06 o
 -10   3   7     1693.18     1663.25    113.17 o
  -9   3   7        9.78       12.75     13.05 o
  -8   3   7      112.43       91.30     12.19 o
  -7   3   7       16.60        7.23      8.05 o
  -6   3   7      920.11      930.91     38.12 o
  -5   3   7     2881.20     2792.61     62.06 o
  -4   3   7      694.57      674.26     27.61 o
  -3   3   7      764.70      820.35     29.58 o
  -2   3   7      460.22      397.77     23.94 o
  -1   3   7     1516.11     1435.72     44.04 o
   0   3   7     1066.06     1181.26     37.35 o
   1   3   7        9.93        0.76      8.34 o
   2   3   7      537.59      570.50     42.02 o
   3   3   7     2522.87     2627.32     79.92 o
   4   3   7      364.94      385.40     41.73 o
   7   3   7      991.67      853.34     46.21 o
   8   3   7      159.15      104.98     22.97 o
   9   3   7      305.47      315.55     34.80 o
  10   3   7      626.06      592.52     59.19 o
  11   3   7      616.66      557.21     50.04 o
  12   3   7       31.75       22.27     21.08 o
  13   3   7      409.84      508.48     64.60 o
  14   3   7      396.08      459.42     51.85 o
  15   3   7       53.24       51.53     28.98 o
  16   3   7      121.52      103.70     34.08 o
 -16   4   7       61.94       14.52     34.47 o
 -15   4   7      134.76      121.04     37.70 o
 -14   4   7       10.36       -3.14     27.42 o
 -13   4   7        5.02      -23.29     23.29 o
 -12   4   7       31.79       80.85     32.14 o
 -11   4   7      129.66      124.18     25.59 o
 -10   4   7       90.64       95.14     23.15 o
  -9   4   7     1272.81     1208.63     55.41 o
  -8   4   7      696.08      732.71     47.06 o
  -7   4   7       84.75       76.82     18.50 o
  -6   4   7       32.94       29.72     12.52 o
  -5   4   7      178.73      211.85     28.61 o
  -4   4   7      167.54      135.62     17.58 o
  -3   4   7      232.86      194.00     19.57 o
  -2   4   7      463.85      484.81     35.02 o
  -1   4   7      354.34      381.28     40.41 o
   0   4   7      892.22      840.29     53.04 o
   1   4   7      258.34      270.62     34.20 o
   2   4   7      599.95      630.09     49.10 o
   3   4   7       15.94       12.76     16.61 o
   4   4   7       64.33       47.45     22.20 o
   5   4   7      186.23      206.27     45.27 o
   6   4   7     1737.49     1709.71    120.62 o
   7   4   7      880.07      900.49    103.81 o
   8   4   7     1158.32     1028.23    115.03 o
   9   4   7       87.26       62.94     45.78 o
  10   4   7        2.32       23.55     40.54 o
  11   4   7      772.04      725.60    111.62 o
  12   4   7        7.97       -7.83     42.28 o
  13   4   7       87.58       68.16     54.34 o
  14   4   7       18.60       77.22     57.78 o
 -14   5   7       12.02       52.78     36.08 o
 -13   5   7      175.64      214.89     47.50 o
 -12   5   7       54.97       59.69     33.92 o
 -11   5   7       68.83       89.50     35.73 o
 -10   5   7       16.70       43.62     29.98 o
  -9   5   7       90.53      111.77     33.13 o
  -8   5   7        0.72       19.07     16.88 o
  -7   5   7       83.48       51.24     20.06 o
  -6   5   7      117.63       97.39     23.61 o
  -5   5   7        5.24       -6.97     11.46 o
  -4   5   7       11.19        0.66     13.00 o
  -3   5   7      268.77      289.23     31.25 o
  -2   5   7       24.64       22.18     20.56 o
  -1   5   7      895.31      814.01    130.11 o
   0   5   7       10.34       52.11     32.35 o
   1   5   7       73.25       57.91     22.69 o
   2   5   7      280.01      335.96     41.81 o
   3   5   7      266.00      211.96     33.63 o
   4   5   7        6.17       -1.63     31.41 o
   5   5   7        1.14       14.02     32.21 o
   6   5   7        0.69       34.37     39.43 o
   7   5   7       45.23       31.47     40.10 o
   8   5   7       31.40       19.81     38.96 o
   9   5   7      291.69      320.81     79.29 o
  10   5   7        2.13        8.23     44.54 o
  11   5   7        8.98      -36.13     39.76 o
  12   5   7        0.01       16.23     44.20 o
 -11   6   7        0.11      -29.69     29.69 o
 -10   6   7        0.12       11.38     29.45 o
  -9   6   7       51.25        9.95     29.37 o
  -8   6   7       20.11       46.75     31.59 o
  -7   6   7       87.01       78.93     34.04 o
  -6   6   7      544.46      575.01     61.93 o
  -5   6   7        8.06        4.84     34.32 o
  -4   6   7       51.48       13.31     19.60 o
  -3   6   7        0.11       -9.01     20.77 o
  -2   6   7      252.12      295.20     44.06 o
  -1   6   7     1329.60     1311.87     86.36 o
   0   6   7       17.25       -9.91     26.13 o
   1   6   7       88.21       58.16     26.59 o
   2   6   7       34.45       52.80     28.63 o
   3   6   7       19.15       21.87     37.29 o
   4   6   7        6.67       36.34     37.60 o
   5   6   7        0.01      -25.40     33.56 o
   6   6   7      136.72      175.62     61.77 o
   7   6   7       23.99       38.41     42.17 o
   8   6   7        0.75       -5.73     42.09 o
   9   6   7       75.75      158.61     65.96 o
  10   6   7      134.65      101.68     68.15 o
  -7   7   7       52.32       37.91     51.56 o
  -6   7   7        0.07       10.99     44.14 o
  -5   7   7       46.12       36.89     52.14 o
  -4   7   7       46.69       76.76     49.15 o
  -3   7   7      137.63      154.11     63.76 o
  -2   7   7      300.78      402.52     82.29 o
  -1   7   7       83.27      116.39     58.46 o
   0   7   7        0.34       15.71     29.72 o
   1   7   7        1.98       39.66     44.82 o
   3   7   7       23.29      -36.63     36.63 o
   4   7   7        4.11       -3.22     41.88 o
   5   7   7       99.81      116.92     56.19 o
 -18   0   8       20.20       16.21     15.46 o
 -16   0   8       74.44       69.64     20.80 o
 -14   0   8        5.02       14.78     14.61 o
 -12   0   8      490.73      528.17     28.44 o
 -10   0   8     2503.20     2652.99     64.48 o
  -8   0   8        6.91       41.70      8.96 o
  -6   0   8     2601.70     2618.44     47.82 o
  -4   0   8     6496.63     6255.59     79.17 o
  -2   0   8     9275.33     9250.64    143.99 o
   0   0   8    12868.42    13219.78    169.09 o
   2   0   8      117.18       83.47     12.98 o
   4   0   8     4908.51     4969.89     79.14 o
   6   0   8      960.49      883.93     28.40 o
   8   0   8      299.88      318.07     21.44 o
  10   0   8     1760.22     1739.03     39.62 o
  12   0   8       26.27       37.87     13.00 o
  14   0   8       18.19        9.01     13.34 o
  16   0   8       39.01       11.99     15.76 o
 -19   1   8        3.42       14.12     13.44 o
 -18   1   8       71.60       78.28     15.20 o
 -17   1   8      151.35      133.38     16.50 o
 -16   1   8      233.06      255.96     19.71 o
 -15   1   8       22.65       26.64     10.21 o
 -14   1   8        0.05       -7.54      7.54 o
 -13   1   8      219.21      248.74     17.62 o
 -12   1   8      230.16      271.29     18.13 o
 -11   1   8      431.22      394.81     22.87 o
 -10   1   8      991.79      971.20     24.14 o
  -9   1   8      876.61      864.41     21.67 o
  -8   1   8      601.41      595.22     16.31 o
  -7   1   8     1506.59     1760.24     32.31 o
  -6   1   8     4029.60     4103.38     45.09 o
  -5   1   8     1761.90     1720.95     26.91 o
  -4   1   8      213.25      225.99      8.57 o
  -3   1   8      224.86      241.12     13.26 o
  -2   1   8      757.07      776.14     12.32 o
  -1   1   8      236.23      246.42      7.23 o
   0   1   8      613.93      610.83     16.79 o
   1   1   8      778.14      740.00     27.20 o
   2   1   8     1054.36     1120.63     22.07 o
   3   1   8     3685.35     3793.13     39.48 o
   4   1   8      846.00      929.15     14.52 o
   5   1   8     3283.52     3178.19     32.77 o
   6   1   8      215.04      207.37     10.88 o
   7   1   8      256.95      219.95     10.54 o
   8   1   8      155.53      171.66     10.27 o
   9   1   8        4.62        9.03      4.76 o
  10   1   8      150.36      156.51     10.82 o
  11   1   8        1.86       -0.73      6.32 o
  12   1   8      106.05      101.72     10.52 o
  13   1   8      282.22      318.25     18.09 o
  14   1   8      183.88      158.66     14.01 o
  15   1   8        0.90       -7.32     11.57 o
  16   1   8        9.37        0.64     12.48 o
  17   1   8      166.98      218.67     24.74 o
 -18   2   8        9.29        6.76     13.21 o
 -17   2   8      150.54       96.16     16.10 o
 -16   2   8       10.45       13.56     10.98 o
 -15   2   8       13.96       22.07     13.35 o
 -14   2   8       31.68       18.73      7.14 o
 -13   2   8      603.16      632.33     26.49 o
 -12   2   8      140.34      154.65     11.83 o
 -11   2   8      289.66      277.37     20.72 o
 -10   2   8     1630.27     1631.68     24.65 o
  -9   2   8     1752.44     1773.21     27.56 o
  -8   2   8      194.58      224.99     10.06 o
  -7   2   8        0.35        6.85      5.97 o
  -6   2   8      265.42      271.83     12.75 o
  -5   2   8     2896.56     2834.73     38.99 o
  -4   2   8      963.80     1084.99     26.16 o
  -3   2   8      189.27      228.49     12.81 o
  -2   2   8      212.69      211.32     18.92 o
  -1   2   8      536.09      572.79     17.90 o
   0   2   8      114.00      153.44     11.23 o
   1   2   8      290.70      339.82     11.54 o
   2   2   8      593.80      651.55     15.46 o
   3   2   8     2269.74     2308.07     40.07 o
   4   2   8      145.07      188.23     16.88 o
   5   2   8     1759.52     1773.13     42.55 o
   6   2   8       36.50       24.98      7.52 o
   7   2   8      518.73      494.51     20.30 o
   8   2   8      287.65      324.16     23.95 o
   9   2   8        7.94       14.48     13.98 o
  10   2   8       11.31       -3.78     11.42 o
  11   2   8      108.26       92.10     17.04 o
  12   2   8      439.82      435.91     31.72 o
  13   2   8      527.98      562.01     32.79 o
  14   2   8      241.43      217.08     25.66 o
  15   2   8      108.51      148.59     23.79 o
  16   2   8        6.08       28.31     17.81 o
 -17   3   8      138.87       56.95     52.19 o
 -16   3   8        9.20       -2.63     25.14 o
 -15   3   8       11.13        7.45     20.19 o
 -14   3   8      314.32      383.12     40.16 o
 -13   3   8       93.82       48.61     20.33 o
 -12   3   8        7.89       -1.28     15.58 o
 -11   3   8       78.33       71.42     20.00 o
 -10   3   8      149.84      134.20     23.01 o
  -9   3   8       58.75       57.33     18.51 o
  -8   3   8      319.53      309.19     21.15 o
  -7   3   8      545.88      551.19     25.18 o
  -6   3   8       77.87       61.35     15.93 o
  -5   3   8       30.12       14.27     10.15 o
  -4   3   8     1811.46     1773.05     63.64 o
  -3   3   8     1210.87     1193.55     35.19 o
  -2   3   8      190.68      201.96     17.37 o
  -1   3   8      628.90      783.78     29.34 o
   0   3   8       11.53        0.21     10.47 o
   1   3   8      259.55      266.46     33.51 o
   2   3   8       47.33       34.66     15.84 o
   3   3   8      306.35      200.32    120.79 o
   4   3   8       39.50       36.72     12.49 o
   5   3   8      258.75      288.66     25.34 o
   6   3   8      278.91      245.42     54.51 o
   7   3   8        2.51        8.49     16.66 o
   8   3   8     2132.43     2171.54     77.54 o
   9   3   8      265.66      239.76     86.54 o
  10   3   8       39.24       36.98     21.45 o
  11   3   8      483.91      399.25     43.94 o
  12   3   8      447.36      545.48    119.22 o
  13   3   8       54.14       68.01     26.69 o
  14   3   8        0.88        0.06     21.80 o
  15   3   8      116.02       79.03     43.30 o
 -16   4   8       36.90       49.96     56.16 o
 -15   4   8       72.50       43.57     58.58 o
 -14   4   8       58.45       30.38     76.95 o
 -13   4   8       35.46       34.28     30.08 o
 -12   4   8        0.94       -1.13     17.08 o
 -11   4   8      186.18      167.27     28.52 o
 -10   4   8       86.55       45.53     20.59 o
  -9   4   8      248.39      202.33     28.26 o
  -8   4   8      756.30      748.90     82.84 o
  -7   4   8      691.72      814.26     33.05 o
  -6   4   8      157.29      197.57     19.76 o
  -5   4   8      806.14      836.20     35.95 o
  -4   4   8      891.49      892.11     35.04 o
  -3   4   8      700.98      698.79     34.86 o
  -2   4   8      365.28      373.37     25.79 o
  -1   4   8      494.53      512.77     34.83 o
   0   4   8      117.77       97.28     33.12 o
   1   4   8        6.31        3.74     16.63 o
   2   4   8      551.79      527.68     46.04 o
   3   4   8       28.23       11.33     17.82 o
   4   4   8      147.58      135.82     41.09 o
   5   4   8      316.69      231.68     55.46 o
   6   4   8       61.63       15.74     32.04 o
   7   4   8       34.89       37.00     37.11 o
   8   4   8       19.40       -1.28     34.12 o
   9   4   8       20.44        5.04     36.65 o
  10   4   8       36.35       43.36     41.23 o
  11   4   8      126.29      227.58     66.60 o
  12   4   8       56.25       60.16     55.06 o
  13   4   8      292.74      338.38     85.77 o
  14   4   8        0.39      -16.91     44.79 o
 -14   5   8      108.39      129.97     41.86 o
 -13   5   8       23.23        3.40     51.34 o
 -12   5   8      212.73      138.82     42.19 o
 -11   5   8        0.22       21.43     29.71 o
 -10   5   8      102.97       79.51     33.47 o
  -9   5   8       46.49       19.45     24.28 o
  -8   5   8        1.50        3.25     16.25 o
  -7   5   8      240.48      306.35     34.43 o
  -6   5   8      184.50      147.63     27.93 o
  -5   5   8      255.97      221.72     28.01 o
  -4   5   8       91.36       89.77     17.91 o
  -3   5   8      386.55      414.46     40.01 o
  -2   5   8       39.45       20.41     21.00 o
  -1   5   8       20.25       42.00     47.23 o
   0   5   8      248.67      347.22     59.89 o
   1   5   8      117.36       41.79     39.08 o
   2   5   8        0.74       16.24     20.27 o
   3   5   8        0.04       19.30     20.84 o
   4   5   8      196.61      225.80     59.39 o
   5   5   8       25.32      -28.24     28.24 o
   6   5   8      310.39      370.67     76.65 o
   7   5   8      122.89      154.73     56.70 o
   8   5   8       68.68      114.26     54.12 o
   9   5   8        7.24       51.52     47.52 o
  10   5   8        0.62      -34.14     34.14 o
  11   5   8      118.13      110.83     60.71 o
  12   5   8        0.80       27.28     52.00 o
 -11   6   8       90.55      170.48     47.88 o
 -10   6   8      161.00      152.09     42.83 o
  -9   6   8        0.04       -8.46     28.85 o
  -8   6   8       56.79       58.52     47.32 o
  -7   6   8       17.76       -2.40     27.08 o
  -6   6   8       40.65      -18.24     34.71 o
  -5   6   8      159.08      178.96     46.59 o
  -4   6   8      227.61      321.26     48.97 o
  -3   6   8       12.25       28.70     19.25 o
  -2   6   8        0.05      -10.01     22.19 o
  -1   6   8      127.48      127.77     33.17 o
   0   6   8       44.97       60.23     28.39 o
   1   6   8       47.41       65.95     36.52 o
   2   6   8      416.20      397.85     50.11 o
   3   6   8       29.33       -0.19     34.47 o
   4   6   8      127.52       75.00     46.37 o
   5   6   8       26.24       76.12     47.31 o
   6   6   8       55.40       72.41     49.77 o
   7   6   8        2.38       73.46     53.50 o
   8   6   8       56.59       39.76     49.28 o
   9   6   8       69.52       -2.47     50.30 o
  -6   7   8       33.62       27.19     53.06 o
  -5   7   8        1.25       10.48     47.03 o
  -4   7   8      146.80      212.07     73.98 o
  -3   7   8      257.79      189.31     69.21 o
  -2   7   8       40.28       14.66     42.89 o
  -1   7   8      178.58      310.84     55.17 o
   0   7   8      113.83      102.25     37.63 o
   1   7   8       46.32       31.02     47.57 o
   3   7   8        1.75       17.39     45.48 o
   4   7   8       52.83       74.52     49.38 o
 -19   0   9        3.88      -13.96     15.22 o
 -17   0   9      338.08      389.60     39.73 o
 -15   0   9       34.85       19.52     29.87 o
 -13   0   9      875.88      909.61     46.83 o
 -11   0   9      163.44      114.21     15.06 o
  -9   0   9      222.95      200.65     32.03 o
  -7   0   9      312.14      320.44     18.21 o
  -5   0   9     1260.86     1216.72     26.69 o
  -3   0   9      595.04      588.08     18.48 o
  -1   0   9     8194.70     7743.92    125.00 o
   1   0   9      313.08      341.48     32.09 o
   3   0   9     2150.44     2224.59     45.37 o
   5   0   9       82.36      135.45     13.56 o
   7   0   9        3.02       -0.73      7.44 o
   9   0   9      174.52      139.10     13.33 o
  11   0   9     2310.14     2357.47     58.51 o
  13   0   9      710.75      717.27     54.91 o
  15   0   9      119.79      111.86     21.34 o
  17   0   9      325.04      267.85     30.14 o
 -18   1   9       70.70       42.19     13.30 o
 -17   1   9       52.71       47.91     13.06 o
 -16   1   9      130.42      131.22     24.25 o
 -15   1   9       29.13       35.02     10.70 o
 -14   1   9       11.76       13.55     10.60 o
 -13   1   9      250.10      250.19     17.74 o
 -12   1   9       38.64       47.06      9.15 o
 -11   1   9      158.96      124.43     14.64 o
 -10   1   9       95.81       78.64     12.71 o
  -9   1   9     2323.41     2354.61     36.05 o
  -8   1   9      934.67      918.58     19.29 o
  -7   1   9     1068.31     1154.30     22.74 o
  -6   1   9     3121.19     3012.61     36.80 o
  -5   1   9       91.21       98.38      8.36 o
  -4   1   9       44.61       28.93      4.69 o
  -3   1   9        7.74       13.54      4.77 o
  -2   1   9      174.90      169.41      8.70 o
  -1   1   9      129.29      106.47      6.04 o
   0   1   9      494.11      503.79     11.36 o
   1   1   9      567.48      600.57     11.74 o
   2   1   9     5012.17     5130.11     47.14 o
   3   1   9     1079.09     1173.70     15.11 o
   4   1   9       46.87       68.84      4.70 o
   5   1   9        0.33        0.44      3.55 o
   6   1   9      891.70      867.54     16.15 o
   7   1   9     1114.24     1125.26     19.24 o
   8   1   9      667.68      704.93     16.57 o
   9   1   9      149.26      155.20     10.51 o
  10   1   9      966.42      928.72     22.96 o
  11   1   9     1062.12     1058.95     31.88 o
  12   1   9      489.64      510.80     24.76 o
  13   1   9        3.48       -0.52      8.02 o
  14   1   9      143.89      110.13     12.44 o
  15   1   9       21.99       11.54     12.43 o
  16   1   9      173.04      165.98     22.66 o
 -18   2   9       31.22       21.56     19.38 o
 -17   2   9       54.32       36.13     13.57 o
 -16   2   9      193.57      192.79     18.65 o
 -15   2   9       22.06       16.09     10.10 o
 -14   2   9      241.49      233.48     13.71 o
 -13   2   9     1344.59     1357.25     27.91 o
 -12   2   9      222.91      204.46     12.02 o
 -11   2   9      607.40      563.14     22.35 o
 -10   2   9      175.18      184.32     10.91 o
  -9   2   9     2454.71     2439.69     34.84 o
  -8   2   9      140.80      147.16     11.01 o
  -7   2   9      691.02      672.66     25.11 o
  -6   2   9      247.59      235.83      9.89 o
  -5   2   9      199.04      200.42      8.55 o
  -4   2   9     1344.22     1505.65     32.57 o
  -3   2   9        3.55       10.76      5.74 o
  -2   2   9      165.59      171.41     12.86 o
  -1   2   9     1126.12     1105.67     26.18 o
   0   2   9     1146.83     1155.81     22.07 o
   1   2   9     1820.71     1798.44     33.69 o
   2   2   9       94.95       66.87      7.16 o
   3   2   9       71.56       85.65      7.11 o
   4   2   9     1679.22     1663.71     32.15 o
   5   2   9       53.30       65.69     10.85 o
   6   2   9     1496.29     1543.77     32.23 o
   7   2   9      100.31       85.91     16.69 o
   8   2   9      866.79      821.48     29.66 o
   9   2   9        9.83       26.82     10.75 o
  10   2   9      306.30      314.32     29.33 o
  11   2   9      373.41      377.15     40.31 o
  12   2   9       67.42       57.64     14.61 o
  13   2   9      229.97      186.18     29.52 o
  14   2   9       80.90       85.27     20.03 o
  15   2   9        4.40       11.45     16.31 o
  16   2   9        5.52       10.75     17.96 o
 -17   3   9        7.09       16.89     37.53 o
 -16   3   9      112.21       52.90     42.16 o
 -15   3   9        4.28       -9.24     19.02 o
 -14   3   9      518.10      518.24     45.93 o
 -13   3   9        0.26       17.26     18.60 o
 -12   3   9      173.76      122.32     25.42 o
 -11   3   9      477.38      383.56     36.39 o
 -10   3   9       38.12       30.63     16.54 o
  -9   3   9       78.67       61.58     35.09 o
  -8   3   9        4.25        2.83      8.09 o
  -7   3   9      169.66      159.82     15.84 o
  -6   3   9      299.22      303.76     23.13 o
  -5   3   9     3121.75     2932.74     66.47 o
  -4   3   9      152.01      148.90     16.04 o
  -3   3   9      833.12      771.79     30.22 o
  -2   3   9       52.06       54.29     11.36 o
  -1   3   9     2878.01     2598.49     54.12 o
   0   3   9     1536.18     1689.53     44.75 o
   1   3   9       91.10       78.66     11.65 o
   2   3   9      664.37      612.51    151.17 o
   3   3   9     2312.49     2459.44     85.14 o
   4   3   9       44.58       34.99     17.32 o
   5   3   9       77.88       64.01     28.79 o
   6   3   9        0.14      -10.02     10.48 o
   7   3   9        0.30        1.34     15.80 o
   8   3   9       31.44        9.97     16.70 o
   9   3   9     1472.85     1469.75     66.68 o
  10   3   9        5.71       25.17     10.07 o
  11   3   9      359.92      417.70     44.94 o
  12   3   9       26.62       29.88     22.86 o
  13   3   9      157.70      140.71     32.19 o
  14   3   9        3.18       -4.58     18.12 o
  15   3   9       85.15       83.36     29.55 o
 -16   4   9        1.29       47.79     32.95 o
 -15   4   9        2.22       13.33     30.91 o
 -14   4   9       80.20       20.27     42.81 o
 -13   4   9        2.76       34.01     30.16 o
 -12   4   9       80.62       84.47     23.73 o
 -11   4   9        5.51       13.90     18.87 o
 -10   4   9       18.07      -15.72     15.72 o
  -9   4   9      174.56      142.72     25.06 o
  -8   4   9      748.84      739.56     48.87 o
  -7   4   9       46.52       35.54     12.07 o
  -6   4   9       87.95      116.34     16.45 o
  -5   4   9      218.70      239.23     21.86 o
  -4   4   9     1157.92     1072.32     39.02 o
  -3   4   9     1096.50     1223.83     41.36 o
  -2   4   9       31.16       43.20     18.39 o
  -1   4   9      275.83      265.91     27.88 o
   0   4   9      985.71      988.39     87.27 o
   1   4   9       83.41      109.93     24.35 o
   2   4   9      351.09      307.85     77.77 o
   3   4   9      482.94      477.51     44.61 o
   4   4   9      706.14      710.31     53.26 o
   5   4   9      887.38     1010.36    109.07 o
   6   4   9      579.63      509.84     81.83 o
   7   4   9       47.86       77.43     44.73 o
   8   4   9       30.24       71.28     41.79 o
   9   4   9       99.97       40.47     39.87 o
  10   4   9       64.20       59.96     49.05 o
  11   4   9       27.25      -19.07     40.97 o
  12   4   9      136.33       13.05     45.43 o
  13   4   9       28.57        2.84     51.45 o
  14   4   9      426.39      413.35     95.41 o
 -14   5   9       93.32       56.65     38.50 o
 -13   5   9       28.05       51.91     48.76 o
 -12   5   9       35.42       75.62     35.80 o
 -11   5   9        1.16      -18.88     24.85 o
 -10   5   9       10.88       13.05     26.52 o
  -9   5   9       75.32       44.47     21.66 o
  -8   5   9        0.06       29.95     18.66 o
  -7   5   9        3.61        1.87     16.62 o
  -6   5   9      399.79      499.60     33.54 o
  -5   5   9      934.15      907.25     45.20 o
  -4   5   9       11.29       16.41     14.04 o
  -3   5   9        1.84       -4.58     15.00 o
  -2   5   9      166.27      158.18     25.89 o
  -1   5   9       75.14       33.10     25.60 o
   0   5   9       22.95       -6.05     21.37 o
   1   5   9       26.12       25.43     28.39 o
   2   5   9       24.82       -9.57     18.67 o
   3   5   9      286.34      270.53     50.29 o
   4   5   9      254.18      231.50     59.35 o
   5   5   9      804.37      843.19    106.90 o
   6   5   9        7.68      -22.30     29.79 o
   7   5   9        2.35      -26.87     26.87 o
   8   5   9     1225.84     1314.71    144.60 o
   9   5   9      218.58      275.24     73.60 o
  10   5   9       79.30       -2.38     41.95 o
  11   5   9      109.26       94.68     60.25 o
  12   5   9       57.11      110.36     60.96 o
 -11   6   9      328.63      392.31     65.63 o
 -10   6   9        2.95       30.87     40.93 o
  -9   6   9       31.76       24.94     30.70 o
  -8   6   9        1.06      -22.50     22.50 o
  -7   6   9       77.38       30.42     42.52 o
  -6   6   9        7.58       14.25     37.18 o
  -5   6   9       84.77       82.78     29.85 o
  -4   6   9      192.86      291.46     44.02 o
  -3   6   9        0.03       -6.05     17.79 o
  -2   6   9        6.55       22.28     19.36 o
  -1   6   9        1.62        5.87     25.10 o
   0   6   9      772.78      794.30    232.95 o
   1   6   9       20.00        8.42     33.83 o
   2   6   9       61.54       11.20     37.98 o
   3   6   9      114.06       89.59     44.73 o
   4   6   9       41.26      -33.75     34.64 o
   5   6   9       18.39       22.99     43.86 o
   6   6   9       23.84      -26.53     36.67 o
   7   6   9        5.20       -3.15     42.36 o
   8   6   9      171.64      198.66     74.16 o
   9   6   9       36.19       -2.70     45.98 o
  -5   7   9       11.45       26.33     49.86 o
  -4   7   9      337.32      382.94     84.63 o
  -3   7   9      130.29       93.76     56.69 o
  -2   7   9       35.54      101.60     28.50 o
  -1   7   9       12.01       -4.17     21.51 o
   0   7   9       80.01       55.64     37.40 o
   1   7   9      102.06      143.44     60.73 o
 -18   0  10        8.85        8.78     18.24 o
 -16   0  10      239.60      260.41     76.19 o
 -14   0  10        2.92       10.47     13.86 o
 -12   0  10      575.74      591.49     30.62 o
 -10   0  10      286.82      280.37     21.45 o
  -8   0  10      463.27      506.38     26.31 o
  -6   0  10       67.77       92.74     12.74 o
  -4   0  10     1176.85     1120.72     26.68 o
  -2   0  10      739.79      731.69     22.27 o
   0   0  10     1793.29     1764.25     33.66 o
   2   0  10      593.71      530.60     22.13 o
   4   0  10      254.09      310.64     19.48 o
   6   0  10      938.29      977.95     59.86 o
   8   0  10      106.90      117.23     19.37 o
  10   0  10     5234.69     5278.75     81.30 o
  12   0  10     1773.73     1839.23     52.77 o
  14   0  10     1462.74     1526.79     99.61 o
  16   0  10      268.68      297.88     30.44 o
 -18   1  10        0.36       -0.95     11.49 o
 -17   1  10       31.44       38.85     12.29 o
 -16   1  10       59.94       52.21     11.99 o
 -15   1  10      317.35      350.03     30.61 o
 -14   1  10        0.23        2.09      8.58 o
 -13   1  10       12.99        2.81      8.14 o
 -12   1  10       32.74       36.24      9.59 o
 -11   1  10      230.86      204.03     13.53 o
 -10   1  10      299.51      300.91     16.02 o
  -9   1  10     1481.98     1585.84     41.23 o
  -8   1  10      181.76      191.09     10.78 o
  -7   1  10        5.07        9.24      4.55 o
  -6   1  10        0.86       -0.26      3.86 o
  -5   1  10      114.08      116.79      7.59 o
  -4   1  10      253.86      250.30     13.57 o
  -3   1  10      209.59      204.50      9.40 o
  -2   1  10     2083.71     2011.81     26.07 o
  -1   1  10        2.18       -2.48      2.63 o
   0   1  10       67.32      103.97      5.21 o
   1   1  10     2983.31     3075.11     29.51 o
   2   1  10      491.46      498.13     10.58 o
   3   1  10      486.82      469.16      9.68 o
   4   1  10      181.16      170.21      7.90 o
   5   1  10     1125.50     1151.68     17.68 o
   6   1  10       33.74       21.67      4.85 o
   7   1  10     1781.00     1838.73     32.27 o
   8   1  10      886.22      882.00     21.87 o
   9   1  10     1409.22     1464.42     28.34 o
  10   1  10     1610.52     1480.13     29.35 o
  11   1  10       40.95       39.71      8.32 o
  12   1  10      107.31       96.43     11.50 o
  13   1  10      532.60      568.29     33.21 o
  14   1  10        9.60       -4.68     10.90 o
  15   1  10      750.00      717.09     37.02 o
  16   1  10        1.38        1.74     14.55 o
 -18   2  10      119.50       95.37     32.22 o
 -17   2  10      194.01      249.57     46.11 o
 -16   2  10      160.52      200.78     22.14 o
 -15   2  10        0.19       -5.30      8.97 o
 -14   2  10      340.77      336.57     21.78 o
 -13   2  10      393.52      363.12     19.99 o
 -12   2  10      925.49      931.80     22.71 o
 -11   2  10      244.60      262.20     12.50 o
 -10   2  10     1293.61     1336.76     25.79 o
  -9   2  10      283.98      288.57     15.80 o
  -8   2  10       10.41       17.30      6.42 o
  -7   2  10     1911.27     1840.92     38.53 o
  -6   2  10      347.69      375.62     23.77 o
  -5   2  10      177.16      150.88      8.59 o
  -4   2  10        0.24        1.56      4.02 o
  -3   2  10       18.54       10.91      4.72 o
  -2   2  10      659.72      684.15     16.77 o
  -1   2  10      529.71      579.06     16.52 o
   0   2  10      117.98      128.89      9.34 o
   1   2  10      669.00      701.24     19.23 o
   2   2  10     1204.27     1207.92     37.72 o
   3   2  10      127.45      131.71     10.07 o
   4   2  10     2163.33     2158.00     38.57 o
   5   2  10      639.92      621.35     21.12 o
   6   2  10        1.43       -0.02      6.67 o
   7   2  10      197.24      228.65     15.62 o
   8   2  10      291.47      273.53     24.52 o
   9   2  10      285.17      311.81     31.60 o
  10   2  10      266.09      242.06     35.19 o
  11   2  10      119.77      155.08     18.73 o
  12   2  10       20.04        9.32     12.54 o
  13   2  10      129.61      174.46     20.83 o
  14   2  10      146.49      140.90     37.80 o
  15   2  10        3.62       -4.45     16.87 o
 -17   3  10       27.03       44.77     63.23 o
 -16   3  10       46.31       55.04     25.35 o
 -15   3  10       13.27       25.48     21.80 o
 -14   3  10      792.99      833.75     57.78 o
 -13   3  10      114.69       96.29     24.27 o
 -12   3  10      117.46       98.18     22.90 o
 -11   3  10      495.60      486.88     45.79 o
 -10   3  10      654.68      603.01     43.81 o
  -9   3  10      330.51      306.86     26.72 o
  -8   3  10      645.50      592.59     32.64 o
  -7   3  10      208.31      245.50     20.02 o
  -6   3  10      273.87      300.04     26.46 o
  -5   3  10      349.97      352.06     25.68 o
  -4   3  10      109.96       90.30     20.36 o
  -3   3  10       83.19       60.99     13.62 o
  -2   3  10      210.33      207.63     18.29 o
  -1   3  10      972.93      998.46     39.96 o
   0   3  10       97.32       90.55     18.97 o
   1   3  10      212.19      195.07     16.65 o
   2   3  10      663.11      695.45     63.03 o
   3   3  10       26.49       16.61     10.17 o
   4   3  10       46.50       37.48     12.20 o
   5   3  10      214.31      233.19     50.80 o
   6   3  10      861.47      862.13     36.88 o
   7   3  10      559.82      549.49     48.06 o
   8   3  10       31.49       19.69     18.47 o
   9   3  10       52.04       33.13     10.64 o
  10   3  10      298.22      315.00     40.41 o
  11   3  10        0.30      -10.88     10.88 o
  12   3  10      705.24      614.38     44.78 o
  13   3  10      102.83      135.26     25.92 o
  14   3  10        0.01      -15.53     19.04 o
  15   3  10      149.55      147.70     39.45 o
 -15   4  10       97.38      110.19     41.00 o
 -14   4  10      164.63      146.26     99.15 o
 -13   4  10       98.16       84.75     26.51 o
 -12   4  10        1.29       20.40     19.64 o
 -11   4  10      411.16      447.61     64.29 o
 -10   4  10       92.89      107.15     24.37 o
  -9   4  10      196.40      144.77     25.86 o
  -8   4  10       92.95      102.62     26.43 o
  -7   4  10     1247.88     1247.71     40.35 o
  -6   4  10      259.89      262.39     22.72 o
  -5   4  10      247.85      302.34     24.83 o
  -4   4  10        3.16       -1.85     10.76 o
  -3   4  10     1210.53     1230.52     40.95 o
  -2   4  10       86.41       90.00     16.32 o
  -1   4  10      325.65      360.02     32.51 o
   0   4  10      274.99      280.82     29.31 o
   1   4  10      483.97      481.85     36.78 o
   2   4  10       13.29       34.85     19.05 o
   3   4  10      277.28      230.23     44.57 o
   4   4  10       98.97      102.32     27.37 o
   5   4  10       32.72       45.65     33.41 o
   6   4  10       65.32       11.36     31.82 o
   7   4  10      948.90      719.32    100.32 o
   8   4  10      159.16       89.93     47.75 o
   9   4  10       43.13       14.53     41.40 o
  10   4  10        1.67      -24.52     39.08 o
  11   4  10        0.59      -16.38     45.40 o
  12   4  10        0.15        8.49     52.15 o
  13   4  10       11.06      -47.86     47.86 o
 -13   5  10        1.11      -20.70     29.98 o
 -12   5  10      112.56      105.57     40.99 o
 -11   5  10       45.84      -14.42     27.02 o
 -10   5  10      281.37      265.78     48.73 o
  -9   5  10        0.24       16.67     20.49 o
  -8   5  10      359.06      411.53     40.52 o
  -7   5  10       23.07       50.05     21.06 o
  -6   5  10       32.13       59.15     16.73 o
  -5   5  10        6.14        3.84     13.22 o
  -4   5  10      809.04      923.77     50.07 o
  -3   5  10        9.30       14.87     16.04 o
  -2   5  10     1438.74     1500.42     59.76 o
  -1   5  10       17.79       27.14     17.73 o
   0   5  10      292.38      254.32     44.27 o
   1   5  10      198.98      215.96     49.36 o
   2   5  10      386.39      388.85     62.14 o
   3   5  10       19.74       -0.49     20.06 o
   4   5  10      232.29      273.42     65.81 o
   5   5  10        0.06       53.24     42.51 o
   6   5  10        0.18      -20.62     32.05 o
   7   5  10      167.35      293.24     74.27 o
   8   5  10        2.15       -5.56     40.57 o
   9   5  10       35.78      -10.22     40.82 o
  10   5  10       64.03       64.73     51.78 o
  11   5  10       11.84       53.69     53.20 o
 -10   6  10        2.43       12.14     34.47 o
  -9   6  10       55.32      162.64     51.62 o
  -8   6  10       41.20      108.09     52.96 o
  -7   6  10      157.13      199.23     62.49 o
  -6   6  10       61.63       38.88     26.47 o
  -5   6  10      249.12      206.98     46.10 o
  -4   6  10       14.15       33.51     19.61 o
  -3   6  10       45.10       38.26     21.61 o
  -2   6  10      204.68      204.66     39.40 o
  -1   6  10      407.80      430.01     41.99 o
   0   6  10        1.03       37.59     20.28 o
   1   6  10      740.79      731.46     68.89 o
   3   6  10        0.61      -12.30     33.57 o
   4   6  10        3.37       27.96     43.67 o
   5   6  10      243.71      326.70     77.20 o
   6   6  10       15.55       19.83     43.33 o
   7   6  10        1.03       -2.93     37.25 o
   8   6  10      112.00       43.64     53.06 o
  -5   7  10        0.06       28.59     47.35 o
  -4   7  10       70.08       42.78     50.05 o
  -3   7  10       69.24       68.80     49.01 o
  -2   7  10        1.13       27.90     23.88 o
  -1   7  10       22.98       15.47     25.37 o
   0   7  10       80.02       79.25     33.44 o
   1   7  10       56.02       56.10     49.39 o
   2   7  10        0.31       23.12     44.88 o
 -17   0  11       94.75       81.91     40.98 o
 -15   0  11      741.67      730.90     44.95 o
 -13   0  11       99.79       74.95     17.12 o
 -11   0  11     1578.91     1593.39     49.75 o
  -9   0  11        0.97       -4.49      7.47 o
  -7   0  11      415.51      461.39     22.88 o
  -5   0  11        9.60       10.42      5.87 o
  -3   0  11     4134.62     4055.78     58.89 o
  -1   0  11     9082.56     9283.30    129.53 o
   1   0  11     3377.14     3530.19     64.67 o
   3   0  11     4511.90     4429.62     77.85 o
   5   0  11       85.43       87.82     18.35 o
   7   0  11     3056.16     2850.58     61.19 o
   9   0  11      289.70      277.72     20.47 o
  11   0  11     1700.99     1598.95     50.55 o
  13   0  11        7.30       11.81     14.64 o
  15   0  11        0.07        6.84     15.34 o
 -18   1  11       50.80       34.81     12.66 o
 -17   1  11       24.56       25.60     12.27 o
 -16   1  11      162.18      154.27     16.28 o
 -15   1  11      120.91      116.09     18.06 o
 -14   1  11       53.16       41.62     11.03 o
 -13   1  11      314.63      340.85     20.75 o
 -12   1  11      475.97      460.45     19.95 o
 -11   1  11      293.04      313.79     16.60 o
 -10   1  11      280.29      252.79     13.34 o
  -9   1  11       40.21       43.06      7.06 o
  -8   1  11     2225.08     2146.80     36.94 o
  -7   1  11      385.04      366.55     13.50 o
  -6   1  11      786.18      712.73     16.21 o
  -5   1  11       27.45       24.68      5.13 o
  -4   1  11     6538.94     6642.55     69.47 o
  -3   1  11       82.25       89.67      6.90 o
  -2   1  11     1716.09     1676.85     22.39 o
  -1   1  11        0.06       -3.15      3.15 o
   0   1  11      143.85      118.01      8.30 o
   1   1  11      402.53      412.57      9.75 o
   2   1  11      339.56      371.02      9.37 o
   3   1  11      124.89      157.37      6.74 o
   4   1  11     1158.34     1167.40     24.39 o
   5   1  11     1051.53     1036.94     19.17 o
   6   1  11     2119.55     2098.11     35.90 o
   7   1  11      463.47      462.78     21.98 o
   8   1  11      103.01       94.93      7.90 o
   9   1  11      273.53      265.85     14.29 o
  10   1  11      530.69      556.07     19.81 o
  11   1  11        5.91       10.41      7.12 o
  12   1  11       39.63       36.65      9.30 o
  13   1  11      125.65       98.10     16.87 o
  14   1  11       80.81       81.49     16.71 o
  15   1  11       32.34       43.15     15.54 o
  16   1  11      232.20      246.79     36.92 o
 -18   2  11       70.57       24.85     27.34 o
 -17   2  11       25.95       50.22     18.55 o
 -16   2  11       17.94        7.83     14.44 o
 -15   2  11       38.46       29.69     10.41 o
 -14   2  11       15.21        9.47      7.52 o
 -13   2  11      386.53      360.53     16.44 o
 -12   2  11     1963.46     1906.27     53.26 o
 -11   2  11      123.77      141.50     10.93 o
 -10   2  11        1.02        2.73      7.24 o
  -9   2  11     1495.31     1433.39     31.21 o
  -8   2  11      202.19      223.97     15.61 o
  -7   2  11      255.22      246.62     15.25 o
  -6   2  11       14.22       21.21      6.33 o
  -5   2  11     2966.93     3022.62     46.58 o
  -4   2  11       12.19        8.15      5.78 o
  -3   2  11      274.92      266.60     13.31 o
  -2   2  11     1317.24     1247.19     26.01 o
  -1   2  11      226.32      208.58     13.76 o
   0   2  11      167.91      193.50     12.88 o
   1   2  11      725.07      649.14     19.66 o
   2   2  11      409.45      407.18     16.51 o
   3   2  11      394.53      362.95     14.50 o
   4   2  11       35.29       59.15      9.01 o
   5   2  11      388.12      404.32     19.52 o
   6   2  11     1364.98     1395.39     46.71 o
   7   2  11       57.45       57.90     10.38 o
   8   2  11        4.20       -5.86      9.57 o
   9   2  11     1152.41     1228.52     60.63 o
  10   2  11       88.05       62.60     20.30 o
  11   2  11      317.55      336.50     30.35 o
  12   2  11        5.14        4.61     12.48 o
  13   2  11      103.79      112.00     18.70 o
  14   2  11        2.65      -14.60     14.60 o
  15   2  11       24.57       30.08     18.11 o
 -17   3  11      121.91       76.06     37.47 o
 -16   3  11      304.41      328.61     42.66 o
 -15   3  11       15.93       10.90     20.84 o
 -14   3  11      541.67      453.29     43.69 o
 -13   3  11       43.70        6.56     18.88 o
 -12   3  11      845.19      703.40     76.12 o
 -11   3  11      223.91      287.38     39.64 o
 -10   3  11       19.22       11.33     15.51 o
  -9   3  11      222.20      219.96     41.28 o
  -8   3  11      185.62      212.36     19.44 o
  -7   3  11      418.66      397.86     25.23 o
  -6   3  11      132.54      131.34     17.36 o
  -5   3  11       54.25       82.35     22.23 o
  -4   3  11       15.55       14.56     14.34 o
  -3   3  11      108.47      143.82     16.39 o
  -2   3  11     1352.60     1371.20     39.40 o
  -1   3  11        1.18        2.00      8.29 o
   0   3  11      938.15      910.69     26.26 o
   1   3  11       70.80       65.79     12.85 o
   2   3  11        0.58       -7.38      7.40 o
   3   3  11       13.54        8.26     10.13 o
   4   3  11      461.39      474.39     27.27 o
   5   3  11       57.84       32.15     12.04 o
   6   3  11      130.11      110.76     19.81 o
   7   3  11       11.18       -6.03     12.90 o
   8   3  11      274.07      269.69     29.29 o
   9   3  11      385.19      351.38     30.29 o
  10   3  11      330.71      311.19     22.72 o
  11   3  11      263.98      232.04     20.23 o
  12   3  11        0.93       -0.56     17.03 o
  13   3  11      112.75      103.35     43.16 o
  14   3  11        4.27        1.97     20.05 o
 -15   4  11       22.37       23.88     32.66 o
 -14   4  11      205.49      160.93     75.91 o
 -13   4  11       75.44       76.34     25.18 o
 -12   4  11       51.63       38.04     22.44 o
 -11   4  11       82.93       43.83     22.45 o
 -10   4  11       15.61       18.56     18.72 o
  -9   4  11       12.12        1.49     16.40 o
  -8   4  11      383.55      333.61     35.31 o
  -7   4  11       89.43       71.28     14.57 o
  -6   4  11     1386.78     1380.84     48.16 o
  -5   4  11      112.97      108.87     19.56 o
  -4   4  11      137.75      122.32     18.69 o
  -3   4  11      223.33      209.20     27.41 o
  -2   4  11       32.21        0.97     12.74 o
  -1   4  11       42.16       28.41     26.86 o
   0   4  11      510.14      578.04     49.84 o
   1   4  11      113.89      123.80     25.46 o
   2   4  11        5.64       10.78     14.48 o
   3   4  11     2596.41     2534.63    107.85 o
   4   4  11        1.97        0.72     17.96 o
   5   4  11      309.18      293.65     62.42 o
   6   4  11      441.90      510.29     83.41 o
   7   4  11     1168.36      998.55    116.94 o
   8   4  11       62.19       47.20     43.77 o
   9   4  11       46.76       49.41     49.02 o
  10   4  11      107.54      122.49     58.07 o
  11   4  11       30.56        0.04     24.82 o
  12   4  11      212.02      191.11     43.72 o
  13   4  11      125.30      114.65     47.03 o
 -13   5  11      158.57      114.06     76.40 o
 -12   5  11      109.59      137.83     42.70 o
 -11   5  11      141.38      156.74     41.98 o
 -10   5  11      120.97      106.28     26.56 o
  -9   5  11      339.68      334.33     47.82 o
  -8   5  11       32.84       37.33     20.58 o
  -7   5  11        0.53       21.44     18.87 o
  -6   5  11     1101.48     1107.14     61.51 o
  -5   5  11        4.03        8.86     15.98 o
  -4   5  11       25.51       -1.19     15.67 o
  -3   5  11      161.43      121.14     24.29 o
  -2   5  11       21.76        4.36     16.32 o
  -1   5  11      466.39      494.54     41.43 o
   0   5  11      372.96      324.93     34.89 o
   1   5  11      282.14      250.56     36.03 o
   2   5  11        6.75       -1.68     16.24 o
   3   5  11       22.16       27.18     23.26 o
   4   5  11       92.93       63.95     43.80 o
   5   5  11        0.69        2.77     36.90 o
   6   5  11      230.64      320.63     74.87 o
   7   5  11      275.45      290.28     73.58 o
   8   5  11      170.47      217.40     67.05 o
   9   5  11       20.80       96.46     61.53 o
  10   5  11       26.77       -0.10     44.79 o
  11   5  11      121.60      153.98     61.87 o
 -10   6  11        0.22       -2.16     30.63 o
  -9   6  11      338.96      345.39     81.54 o
  -8   6  11       17.83       11.72     42.37 o
  -7   6  11        1.89       12.99     26.60 o
  -6   6  11      127.14       63.90     31.17 o
  -5   6  11       18.66       13.16     26.05 o
  -4   6  11        8.74       -0.43     18.27 o
  -3   6  11      202.73      223.89     41.54 o
  -2   6  11       53.12       25.62     20.87 o
  -1   6  11       29.74       46.03     32.72 o
   0   6  11       41.44       31.67     21.48 o
   1   6  11      138.81      148.96     29.75 o
   2   6  11      319.80      204.01     50.85 o
   3   6  11      691.65      918.10    117.12 o
   4   6  11      158.30      219.14     63.01 o
   5   6  11      369.55      416.47     89.02 o
   6   6  11       40.26       53.93     47.65 o
   7   6  11        1.18       12.30     48.65 o
  -3   7  11       11.73       17.15     22.57 o
  -2   7  11       12.72       16.15     25.92 o
  -1   7  11       28.10        8.62     23.39 o
   0   7  11      122.44      125.15     41.30 o
   1   7  11        0.89      -10.54     26.98 o
 -18   0  12      113.21      108.20     26.31 o
 -16   0  12      101.16       95.42     22.97 o
 -14   0  12      253.77      193.89     48.59 o
 -12   0  12       65.50       39.12     17.86 o
 -10   0  12      214.21      216.87     19.87 o
  -8   0  12      559.38      491.74     23.59 o
  -6   0  12     2552.46     2518.60     46.09 o
  -4   0  12       55.64       50.62      8.04 o
  -2   0  12      252.94      244.28     16.28 o
   0   0  12     6232.35     6666.95    105.13 o
   2   0  12     1275.12     1415.26     38.13 o
   4   0  12       40.52       51.22     11.40 o
   6   0  12     1137.48     1101.62     35.76 o
   8   0  12      154.11      131.11     17.25 o
  10   0  12        8.18       -1.37      8.97 o
  12   0  12       83.12       76.16     21.79 o
  14   0  12      126.88      119.60     21.19 o
 -18   1  12        2.01        7.23     11.99 o
 -17   1  12       13.80       19.58     11.87 o
 -16   1  12        4.25       -2.14     10.82 o
 -15   1  12      496.32      541.86     29.86 o
 -14   1  12       42.12       38.01     11.39 o
 -13   1  12       31.32       30.78     13.75 o
 -12   1  12      299.90      316.17     17.55 o
 -11   1  12      127.71      104.36     12.14 o
 -10   1  12       50.47       43.39      8.45 o
  -9   1  12      450.97      469.61     20.31 o
  -8   1  12        0.10       -2.98      4.58 o
  -7   1  12      283.82      304.77     13.33 o
  -6   1  12       78.47       87.40      7.58 o
  -5   1  12      146.39      162.52      9.47 o
  -4   1  12     2647.51     2699.89     34.80 o
  -3   1  12     1214.51     1228.43     20.39 o
  -2   1  12       66.66       60.51      8.67 o
  -1   1  12      196.21      200.83      8.52 o
   0   1  12      280.08      323.04      9.71 o
   1   1  12      173.26      162.72      7.16 o
   2   1  12      352.53      322.99      9.54 o
   3   1  12      856.86      803.11     22.15 o
   4   1  12     1576.27     1548.16     25.95 o
   5   1  12      179.01      184.46      9.46 o
   6   1  12     1940.67     1890.77     27.10 o
   7   1  12       27.16       37.35      6.46 o
   8   1  12      415.49      416.76     14.99 o
   9   1  12      222.54      240.30     13.75 o
  10   1  12       19.40       17.33      7.21 o
  11   1  12        8.06        9.82      7.59 o
  12   1  12      679.33      705.83     24.26 o
  13   1  12       15.04       20.78     13.01 o
  14   1  12      230.51      235.13     37.52 o
  15   1  12        0.30       -2.08     14.10 o
 -17   2  12       39.85       38.01     19.13 o
 -16   2  12      601.95      658.03     39.51 o
 -15   2  12        1.96       -7.77     10.14 o
 -14   2  12      413.33      400.87     18.52 o
 -13   2  12        9.80       21.79      7.24 o
 -12   2  12      314.45      318.72     14.55 o
 -11   2  12        0.56        7.54     11.98 o
 -10   2  12      140.90      134.01     12.84 o
  -9   2  12      254.71      235.28     24.25 o
  -8   2  12      847.47      874.92     24.34 o
  -7   2  12      121.85      124.01     11.00 o
  -6   2  12      840.71      875.20     22.38 o
  -5   2  12      823.30      835.33     25.50 o
  -4   2  12      332.61      315.90     18.63 o
  -3   2  12      453.25      437.95     22.93 o
  -2   2  12      395.34      372.77     19.60 o
  -1   2  12      956.04      944.46     22.68 o
   0   2  12      234.36      248.12     20.10 o
   1   2  12      187.72      163.72     11.86 o
   2   2  12      360.55      329.97     16.25 o
   3   2  12      139.54      139.14     12.23 o
   4   2  12       20.99       16.88     10.71 o
   5   2  12     1927.06     1890.86     65.55 o
   6   2  12       99.61      106.27     18.88 o
   7   2  12      552.52      578.88     24.10 o
   8   2  12      562.98      543.08     47.92 o
   9   2  12     2441.95     2439.22     65.60 o
  10   2  12       93.16       57.61     14.49 o
  11   2  12        7.94       26.77     14.88 o
  12   2  12      430.16      393.91     28.34 o
  13   2  12        0.94      -14.52     14.52 o
  14   2  12        4.58       12.19     16.71 o
  15   2  12       54.78       71.16     22.59 o
 -16   3  12       54.20       34.98     24.82 o
 -15   3  12      313.82      345.30     53.11 o
 -14   3  12       48.94       33.16     22.23 o
 -13   3  12      624.37      534.40     46.75 o
 -12   3  12       10.04        5.55     17.74 o
 -11   3  12      614.14      604.53     47.02 o
 -10   3  12      923.37      772.05     82.69 o
  -9   3  12        1.30       12.09     10.38 o
  -8   3  12      323.58      303.84     23.35 o
  -7   3  12       64.00       68.50     13.65 o
  -6   3  12       73.26       63.81     10.41 o
  -5   3  12      118.31      119.86     16.32 o
  -4   3  12      962.58      924.58     28.18 o
  -3   3  12      891.96      841.07     26.75 o
  -2   3  12     1428.13     1418.91     33.74 o
  -1   3  12      507.93      502.55     22.32 o
   0   3  12     3059.95     3030.53     87.32 o
   1   3  12      271.98      260.71     21.95 o
   2   3  12     2682.16     2796.01     75.73 o
   3   3  12      191.69      216.08     19.12 o
   4   3  12     2253.29     2241.12     52.89 o
   5   3  12       50.45       44.03     13.07 o
   6   3  12     1044.45     1042.48     82.39 o
   7   3  12       56.18       55.82     20.66 o
   8   3  12      460.28      484.03     23.52 o
   9   3  12      160.05      168.03     16.94 o
  10   3  12      216.00      261.93     26.63 o
  11   3  12       61.40       88.42     15.91 o
  12   3  12      116.26      161.12     26.86 o
  13   3  12       10.41       31.44     20.65 o
  14   3  12       59.62       31.10     22.22 o
 -15   4  12        1.04      -11.20     32.66 o
 -14   4  12        5.97      -15.61     20.84 o
 -13   4  12       14.00       18.24     22.37 o
 -12   4  12        5.21       13.20     24.29 o
 -11   4  12        5.41       -8.84     16.50 o
 -10   4  12        2.18       -4.40     16.16 o
  -9   4  12       52.75       68.22     21.89 o
  -8   4  12        2.56       -1.91     14.17 o
  -7   4  12     2880.57     2857.16    102.28 o
  -6   4  12      707.52      697.88     35.04 o
  -5   4  12      123.10      119.45     17.71 o
  -4   4  12      200.12      220.17     29.39 o
  -3   4  12      410.02      418.00     29.79 o
  -2   4  12      220.17      234.33     26.86 o
  -1   4  12      484.44      393.93     34.80 o
   0   4  12      230.27      208.61     28.06 o
   1   4  12      526.49      564.92     74.49 o
   2   4  12       15.86        6.77     22.45 o
   3   4  12     2861.70     2836.29    175.79 o
   4   4  12       32.44       11.84     15.74 o
   5   4  12       51.75       36.36     22.90 o
   6   4  12      122.95       66.75     28.64 o
   7   4  12      231.80      257.69     42.02 o
   8   4  12       41.61       69.22     28.55 o
   9   4  12      435.40      447.63     54.86 o
  10   4  12       14.16        7.92     26.50 o
  11   4  12      374.94      392.62     58.26 o
  12   4  12       10.97       22.89     41.97 o
 -13   5  12      146.99      158.80     44.41 o
 -12   5  12       82.62      148.44     51.08 o
 -11   5  12       21.42       29.02     22.19 o
 -10   5  12       32.77       52.18     23.40 o
  -9   5  12       36.73       43.13     21.77 o
  -8   5  12       44.24       30.56     21.77 o
  -7   5  12       56.92       29.77     21.64 o
  -6   5  12      524.56      459.79     33.54 o
  -5   5  12      114.21       95.17     28.44 o
  -4   5  12      245.84      203.55     38.69 o
  -3   5  12      194.34      184.26     27.56 o
  -2   5  12      286.97      425.57     60.55 o
  -1   5  12        6.80       11.68     17.36 o
   0   5  12      518.83      607.98     78.93 o
   1   5  12       76.84       14.82     18.86 o
   2   5  12      375.98      358.88     44.17 o
   3   5  12       37.51       -0.71     18.54 o
   4   5  12      174.93      280.52     64.49 o
   5   5  12       90.45       66.89     29.30 o
   6   5  12      292.92      264.09     61.03 o
   7   5  12      142.61       84.30     45.07 o
   8   5  12      161.13      164.96     41.76 o
   9   5  12       15.32       16.03     27.48 o
  10   5  12       20.58       39.77     33.27 o
 -10   6  12      117.72      122.70     58.64 o
  -9   6  12      128.50       46.31     51.32 o
  -8   6  12      488.02      463.30     94.93 o
  -7   6  12        2.74       13.86     32.54 o
  -6   6  12       14.14       25.76     28.62 o
  -5   6  12       27.95       39.69     30.32 o
  -4   6  12        3.15      -20.40     22.12 o
  -3   6  12       87.93       64.08     24.73 o
  -2   6  12        1.16      -11.79     18.81 o
  -1   6  12       77.70       41.19     22.27 o
   0   6  12       20.40        4.72     19.85 o
   1   6  12       92.00      140.84     53.67 o
   2   6  12        0.03      -23.14     23.14 o
   3   6  12        5.74      -13.37     33.35 o
   4   6  12        0.63       17.74     27.10 o
   5   6  12       30.10       47.41     29.29 o
   6   6  12      146.56      137.65     43.38 o
   7   6  12       68.33       45.36     53.39 o
 -17   0  13      488.29      486.67     65.27 o
 -15   0  13       53.20       53.58     18.52 o
 -13   0  13       32.53       31.78     15.53 o
 -11   0  13     2446.73     2334.69     59.39 o
  -9   0  13      379.49      396.85     38.00 o
  -7   0  13     2898.85     2984.75     53.55 o
  -5   0  13      502.57      517.51     21.19 o
  -3   0  13     1229.35     1260.85     74.53 o
  -1   0  13        3.54        5.62      7.24 o
   1   0  13       11.83       21.94      9.00 o
   3   0  13     2608.58     2614.02     85.96 o
   5   0  13      192.38      148.50     50.42 o
   7   0  13     1596.27     1591.31     37.87 o
   9   0  13     1076.36     1036.73     31.29 o
  11   0  13      437.95      360.60     30.98 o
  13   0  13     1010.79     1009.63     60.09 o
  15   0  13      225.08      262.45     29.16 o
 -18   1  13       31.32       44.01     13.72 o
 -17   1  13       57.82       53.30     13.39 o
 -16   1  13       27.50       22.92     12.44 o
 -15   1  13      446.97      441.94     53.61 o
 -14   1  13       16.46       12.91      9.79 o
 -13   1  13        8.21       14.62      9.24 o
 -12   1  13       48.58       37.50      9.04 o
 -11   1  13       89.22      112.19     11.54 o
 -10   1  13      197.17      209.60     12.99 o
  -9   1  13      103.73      112.46      9.88 o
  -8   1  13      235.44      246.15     17.05 o
  -7   1  13        0.35       -0.22      4.70 o
  -6   1  13      445.89      428.12     14.88 o
  -5   1  13      229.15      225.27     12.71 o
  -4   1  13       16.55       33.08      5.18 o
  -3   1  13       10.34       13.49      4.43 o
  -2   1  13        1.08       -1.01      3.72 o
  -1   1  13      122.18      111.12      7.07 o
   0   1  13      531.29      566.22     13.97 o
   1   1  13      386.59      412.35     12.22 o
   2   1  13       67.61       61.94      5.97 o
   3   1  13      393.39      438.59     12.99 o
   4   1  13       92.91       87.28     10.65 o
   5   1  13     1561.11     1557.90     24.31 o
   6   1  13      791.17      806.98     23.95 o
   7   1  13      313.42      306.47     13.05 o
   8   1  13     4364.41     4386.43     52.23 o
   9   1  13      166.99      186.35     17.56 o
  10   1  13      446.68      470.10     18.18 o
  11   1  13        5.90        2.94      7.15 o
  12   1  13      258.10      284.52     23.68 o
  13   1  13        2.28        2.59     11.98 o
  14   1  13       61.88       57.71     17.15 o
  15   1  13        8.99      -12.73     13.97 o
 -17   2  13      228.62      218.83     31.94 o
 -16   2  13     1050.59     1245.57     51.75 o
 -15   2  13       53.43       44.21     15.28 o
 -14   2  13      244.89      228.73     18.41 o
 -13   2  13      213.26      166.38     17.80 o
 -12   2  13      375.90      339.44     30.32 o
 -11   2  13       20.66       20.91      8.72 o
 -10   2  13       12.41        9.52      7.73 o
  -9   2  13       54.85       48.28      9.73 o
  -8   2  13      164.90      179.87     13.65 o
  -7   2  13      482.97      430.71     19.22 o
  -6   2  13      507.41      509.58     19.83 o
  -5   2  13      133.01      138.66     11.74 o
  -4   2  13     1278.66     1287.68     36.59 o
  -3   2  13       97.77       95.65     11.80 o
  -2   2  13        1.87       -0.11      5.66 o
  -1   2  13       21.52       25.71      6.67 o
   0   2  13     1084.77     1080.31     26.24 o
   1   2  13     1148.39     1167.86     35.42 o
   2   2  13      484.25      488.95     30.22 o
   3   2  13        0.10       -3.27      6.80 o
   4   2  13      236.22      222.57     15.83 o
   5   2  13     1303.95     1293.99     32.13 o
   6   2  13      295.74      329.06     19.42 o
   7   2  13      189.68      174.23     24.61 o
   8   2  13       10.82        3.76     13.24 o
   9   2  13      261.48      248.52     45.02 o
  10   2  13      182.18      173.95     19.41 o
  11   2  13      183.26      191.87     21.27 o
  12   2  13       33.55       42.92     14.79 o
  13   2  13       94.57      114.76     21.91 o
  14   2  13       18.57       16.71     17.78 o
 -16   3  13       25.31       50.06     26.49 o
 -15   3  13      408.82      404.82     45.37 o
 -14   3  13       12.76        3.69     18.71 o
 -13   3  13       27.48       41.54     21.07 o
 -12   3  13      120.13      101.06     46.23 o
 -11   3  13      449.57      411.88     39.91 o
 -10   3  13      109.01       98.80     23.22 o
  -9   3  13     2525.59     2468.14     80.71 o
  -8   3  13      105.98       67.00     14.39 o
  -7   3  13      450.30      435.55     22.63 o
  -6   3  13       97.89       95.93     12.34 o
  -5   3  13      298.99      358.01     27.11 o
  -4   3  13      599.16      616.10     25.80 o
  -3   3  13      249.60      240.41     17.07 o
  -2   3  13       42.77       39.90      9.13 o
  -1   3  13     1543.14     1521.79     38.61 o
   0   3  13      668.50      672.10     62.93 o
   1   3  13        2.14       -2.35     10.01 o
   2   3  13      114.93      113.01     19.09 o
   3   3  13      206.52      224.39     20.01 o
   4   3  13      831.06      791.60     49.91 o
   5   3  13       58.39       34.02     12.58 o
   6   3  13       11.72        7.04      8.79 o
   7   3  13      368.62      328.86     20.73 o
   8   3  13      431.79      384.63     30.62 o
   9   3  13       45.28       54.86     12.82 o
  10   3  13        2.20       -5.04     10.97 o
  11   3  13       31.23       42.86     14.11 o
  12   3  13       39.54       42.02     22.17 o
  13   3  13       60.02       62.40     23.43 o
 -15   4  13        0.69        0.56     22.69 o
 -14   4  13      512.81      470.85     49.03 o
 -13   4  13        4.90        6.10     21.62 o
 -12   4  13      209.47      205.60     37.93 o
 -11   4  13        2.70      -16.35     16.35 o
 -10   4  13      532.45      537.51     55.94 o
  -9   4  13      188.87      115.20     24.28 o
  -8   4  13      424.97      372.31     31.22 o
  -7   4  13      326.90      372.84     27.85 o
  -6   4  13      134.65      139.89     19.01 o
  -5   4  13      474.42      511.47     32.20 o
  -4   4  13     1878.36     1772.00     91.00 o
  -3   4  13      559.17      607.60     42.15 o
  -2   4  13      438.37      437.28     53.77 o
  -1   4  13     1424.24     1302.18     55.26 o
   0   4  13     1943.82     2098.89     68.75 o
   1   4  13       18.66       17.61     15.78 o
   2   4  13      373.40      274.47     36.60 o
   3   4  13       11.56       21.04     16.87 o
   4   4  13       79.60      111.00     23.16 o
   5   4  13       93.72      107.81     32.99 o
   6   4  13        5.82        8.53     21.96 o
   7   4  13       31.65      -10.68     20.98 o
   8   4  13       13.67        3.33     23.40 o
   9   4  13       17.69       31.07     25.18 o
  10   4  13       24.85        8.67     27.44 o
  11   4  13        0.00        4.64     25.94 o
  12   4  13        2.55       28.47     27.18 o
 -12   5  13        3.79       49.96     35.88 o
 -11   5  13      104.01       99.31     29.83 o
 -10   5  13      324.87      376.31     42.38 o
  -9   5  13      610.41      594.16     54.28 o
  -8   5  13       43.95       51.07     24.03 o
  -7   5  13      356.57      420.35     42.90 o
  -6   5  13        2.51      -14.33     14.33 o
  -5   5  13     1204.13     1239.37     57.17 o
  -4   5  13       95.98      113.56     24.16 o
  -3   5  13       86.60       84.15     21.38 o
  -2   5  13       43.88       49.95     20.88 o
  -1   5  13      974.69     1030.30     60.12 o
   0   5  13      289.42      317.74     35.63 o
   1   5  13       81.07       59.67     23.13 o
   2   5  13       74.72       61.54     22.61 o
   3   5  13        7.44        4.20     28.56 o
   4   5  13        2.43       46.84     27.60 o
   5   5  13      543.20      602.15     63.58 o
   6   5  13      233.01      178.08     39.45 o
   7   5  13       58.32      149.34     39.24 o
   8   5  13       69.14      124.75     37.03 o
   9   5  13        1.51       26.32     30.14 o
  -9   6  13        2.48       31.87     49.00 o
  -8   6  13      516.26      703.69    142.33 o
  -7   6  13        0.87       22.65     29.69 o
  -6   6  13       29.74        2.80     41.51 o
  -5   6  13       13.23       14.83     27.64 o
  -4   6  13       61.39       78.06     25.46 o
  -3   6  13      195.96      244.09     34.66 o
  -2   6  13      116.77      115.74     39.61 o
  -1   6  13      406.08      529.94     48.78 o
   0   6  13       80.73       62.60     27.71 o
   1   6  13       26.03       -1.57     21.92 o
   2   6  13      132.06       82.08     46.35 o
   3   6  13       80.42      155.02     50.44 o
   4   6  13       96.08       52.82     43.87 o
   5   6  13       27.25       10.37     30.03 o
   6   6  13       48.23       49.70     31.95 o
 -18   0  14       56.20       70.97     63.41 o
 -16   0  14       36.55       26.94     17.99 o
 -14   0  14      369.16      384.88     30.28 o
 -12   0  14      944.51      915.42     39.45 o
 -10   0  14     3183.93     3229.38     70.92 o
  -8   0  14      128.83      138.96     20.69 o
  -6   0  14      693.11      691.42     31.47 o
  -4   0  14      675.39      671.35     23.95 o
  -2   0  14       58.88       29.44     13.35 o
   0   0  14     2304.34     2185.74     51.85 o
   2   0  14     1442.24     1531.42     43.84 o
   4   0  14      760.52      834.78     33.36 o
   6   0  14     3195.36     3195.35     63.29 o
   8   0  14     1892.06     1875.16     43.15 o
  10   0  14      698.94      639.96     36.55 o
  12   0  14      323.57      326.26     30.29 o
  14   0  14      224.36      233.58     27.32 o
 -17   1  14      238.62      215.21     33.50 o
 -16   1  14      178.73      192.96     25.18 o
 -15   1  14      189.56      221.30     23.45 o
 -14   1  14      784.39      736.11     43.88 o
 -13   1  14      302.24      289.79     38.45 o
 -12   1  14       30.40       29.33      8.91 o
 -11   1  14      343.30      339.75     19.31 o
 -10   1  14       52.21       39.33      8.98 o
  -9   1  14      603.47      625.04     19.69 o
  -8   1  14       17.75       28.77      6.65 o
  -7   1  14      306.91      326.04     25.71 o
  -6   1  14       31.79       34.23      9.83 o
  -5   1  14      603.46      570.72     17.14 o
  -4   1  14       37.76       33.04      5.82 o
  -3   1  14     3173.89     3213.75     39.88 o
  -2   1  14        6.24        6.38      4.08 o
  -1   1  14      208.26      209.97     10.71 o
   0   1  14      425.72      478.83     14.06 o
   1   1  14     1022.08      995.39     18.61 o
   2   1  14       21.93       31.12      5.31 o
   3   1  14     1036.48     1010.93     20.86 o
   4   1  14       65.70       50.82      8.93 o
   5   1  14      642.05      622.49     18.08 o
   6   1  14       30.31       13.63      5.99 o
   7   1  14      130.69      155.57     12.17 o
   8   1  14      273.65      278.35     15.37 o
   9   1  14      394.86      405.12     26.53 o
  10   1  14      138.72      110.71     10.35 o
  11   1  14      541.36      476.48     31.67 o
  12   1  14        0.74       -0.81     11.88 o
  13   1  14       86.82       47.05     16.38 o
  14   1  14       56.87       59.29     17.36 o
 -17   2  14      232.13      261.69     31.89 o
 -16   2  14       89.53      100.01     20.37 o
 -15   2  14       60.27       34.61     12.25 o
 -14   2  14        5.15        7.24     10.43 o
 -13   2  14       87.47       56.30     15.54 o
 -12   2  14       55.16       35.26     15.09 o
 -11   2  14     1313.28     1260.22     40.46 o
 -10   2  14        0.31       -7.35      7.36 o
  -9   2  14      134.20      134.77     13.32 o
  -8   2  14     1225.08     1235.24     39.90 o
  -7   2  14       69.84       76.52     10.21 o
  -6   2  14     1323.47     1302.99     29.36 o
  -5   2  14     1031.22     1088.61     29.75 o
  -4   2  14      435.11      429.68     24.98 o
  -3   2  14      371.30      341.52     17.23 o
  -2   2  14     1680.87     1629.05     33.52 o
  -1   2  14       68.59       64.66      9.84 o
   0   2  14      323.04      342.04     18.12 o
   1   2  14      371.87      366.77     18.51 o
   2   2  14     1196.84     1173.20     37.53 o
   3   2  14      691.99      697.29     25.58 o
   4   2  14     1870.63     1856.53     58.07 o
   5   2  14       27.58       33.91      9.52 o
   6   2  14      446.23      422.28     25.25 o
   7   2  14        0.05        0.55      8.87 o
   8   2  14       81.91       65.12     13.71 o
   9   2  14        0.47       -5.54     13.51 o
  10   2  14        1.33        1.96     11.87 o
  11   2  14       57.02       27.98     14.13 o
  12   2  14       50.79       61.84     18.05 o
  13   2  14        3.75      -10.28     15.42 o
  14   2  14       60.91      111.79     25.38 o
 -16   3  14       89.28       74.05     20.23 o
 -15   3  14       27.39       41.01     17.05 o
 -14   3  14       20.69       17.10     14.15 o
 -13   3  14      382.30      386.09     42.02 o
 -12   3  14      187.48      114.15     25.97 o
 -11   3  14      141.17      150.61     19.43 o
 -10   3  14      446.69      481.86     36.62 o
  -9   3  14      393.11      394.76     23.20 o
  -8   3  14       25.49       33.03     10.67 o
  -7   3  14        3.43        3.60      8.19 o
  -6   3  14       15.49       17.75      8.55 o
  -5   3  14        1.61       -4.18      7.52 o
  -4   3  14      453.80      432.27     23.35 o
  -3   3  14      875.76      833.43     28.01 o
  -2   3  14      361.26      366.04     26.31 o
  -1   3  14      276.18      258.76     29.25 o
   0   3  14       69.53       59.23     18.79 o
   1   3  14     2547.25     2536.32     57.26 o
   2   3  14        0.79       -4.93      8.83 o
   3   3  14       45.18       40.03     12.84 o
   4   3  14      337.55      345.25     25.64 o
   5   3  14      446.01      427.13     19.74 o
   6   3  14      397.68      453.85     23.41 o
   7   3  14        0.04       11.58     10.50 o
   8   3  14        8.55       13.68     10.85 o
   9   3  14       49.10       31.06     21.71 o
  10   3  14      113.93       95.33     16.22 o
  11   3  14       41.65       63.54     15.23 o
  12   3  14       12.55       35.00     20.03 o
  13   3  14      185.17      176.25     51.83 o
 -14   4  14      180.04      256.17     38.13 o
 -13   4  14      185.71      191.14     33.86 o
 -12   4  14       11.30       12.48     20.99 o
 -11   4  14       61.67       36.40     20.92 o
 -10   4  14       32.06       12.80     18.52 o
  -9   4  14      100.06      107.85     25.83 o
  -8   4  14      290.98      279.94     25.36 o
  -7   4  14      100.15      106.09     17.90 o
  -6   4  14        0.15       -5.82     11.61 o
  -5   4  14      427.08      416.17     30.30 o
  -4   4  14      202.83      218.15     26.92 o
  -3   4  14      229.01      241.70     27.94 o
  -2   4  14        0.52       -6.95     13.11 o
  -1   4  14     1039.22     1024.90     62.33 o
   0   4  14       23.22      -10.04     14.03 o
   1   4  14       45.43       35.64     27.05 o
   2   4  14       12.05       15.52     16.05 o
   3   4  14       19.19       -4.77     16.50 o
   4   4  14       24.62       -6.31     19.86 o
   5   4  14        0.44       21.04     21.14 o
   6   4  14        0.16       58.11     38.92 o
   7   4  14      334.75      334.39     49.49 o
   8   4  14        0.01        2.40     24.10 o
   9   4  14      461.08      532.82     87.35 o
  10   4  14       66.54      120.52     35.58 o
  11   4  14      204.27      193.21     31.36 o
 -12   5  14      125.24      134.70     31.73 o
 -11   5  14       70.39       67.07     31.66 o
 -10   5  14       85.88       89.78     27.50 o
  -9   5  14       99.55      126.55     32.35 o
  -8   5  14      896.02      955.96     63.94 o
  -7   5  14       89.41       45.82     28.87 o
  -6   5  14      105.84       78.39     22.61 o
  -5   5  14      196.01      221.48     38.15 o
  -4   5  14      783.78      809.92     52.64 o
  -3   5  14        4.22      -13.73     15.23 o
  -2   5  14        0.18       -3.31     16.75 o
  -1   5  14      491.62      506.39     44.21 o
   0   5  14        2.46      -16.11     16.11 o
   1   5  14       31.66       10.37     18.17 o
   2   5  14      170.12      128.37     48.72 o
   3   5  14       98.07       49.72     33.66 o
   4   5  14        0.92       -1.79     30.98 o
   5   5  14       17.57       34.17     26.47 o
   6   5  14      159.95      115.45     47.80 o
   7   5  14       61.05       28.24     56.79 o
   8   5  14      177.32      219.59     45.89 o
   9   5  14       86.89       70.62     57.51 o
  -8   6  14      131.03      105.75     57.01 o
  -7   6  14       37.83       86.43     36.74 o
  -6   6  14       38.86      -21.93     27.08 o
  -5   6  14       12.85        5.76     18.90 o
  -4   6  14        4.98        6.50     19.37 o
  -3   6  14      137.74      161.13     30.86 o
  -2   6  14       24.00        1.24     20.82 o
  -1   6  14       11.87      -11.99     19.74 o
   0   6  14       56.46       12.75     21.74 o
   1   6  14       69.52       71.90     25.38 o
   2   6  14      234.34      206.98     43.63 o
   3   6  14       16.79       13.08     30.05 o
   4   6  14       58.14       40.90     43.49 o
   5   6  14      325.29      419.15     78.73 o
 -17   0  15        6.39        2.82     18.32 o
 -15   0  15      176.36      194.75     28.42 o
 -13   0  15     2353.94     2464.61     66.00 o
 -11   0  15      163.49      193.09     20.67 o
  -9   0  15      528.17      487.26     23.68 o
  -7   0  15      357.13      373.76     29.79 o
  -5   0  15     1260.42     1307.67     44.78 o
  -3   0  15      561.57      457.56     34.28 o
  -1   0  15       41.22       11.54     13.75 o
   1   0  15      503.38      534.94     30.05 o
   3   0  15      636.74      644.98     31.20 o
   5   0  15     2070.96     1996.78     43.35 o
   7   0  15      488.40      489.79     43.21 o
   9   0  15       29.92       12.16      9.96 o
  11   0  15        1.56      -10.06     13.24 o
  13   0  15       32.43       36.82     17.43 o
 -17   1  15       81.70       65.02     16.48 o
 -16   1  15      656.06      728.48     43.87 o
 -15   1  15       89.97       55.06     22.37 o
 -14   1  15       76.82       64.65     13.22 o
 -13   1  15      112.24       85.85     14.17 o
 -12   1  15      910.73      921.11     32.30 o
 -11   1  15      262.88      265.86     18.19 o
 -10   1  15      650.73      629.23     20.80 o
  -9   1  15     1732.61     1741.93     34.90 o
  -8   1  15     3200.44     3219.56     44.84 o
  -7   1  15      877.85      873.00     20.28 o
  -6   1  15      128.67      131.45     10.79 o
  -5   1  15       55.95       35.13      5.84 o
  -4   1  15        0.34        2.92      4.63 o
  -3   1  15       19.73       20.10      5.18 o
  -2   1  15      102.10      110.71      8.35 o
  -1   1  15      228.51      233.83     16.51 o
   0   1  15       93.35      108.19      8.15 o
   1   1  15      147.70      157.44      8.91 o
   2   1  15      317.51      321.53     15.51 o
   3   1  15       18.35       13.38      5.19 o
   4   1  15       23.73       21.17      5.80 o
   5   1  15      878.98      849.45     19.74 o
   6   1  15      108.13      105.04      9.60 o
   7   1  15      759.19      711.76     18.55 o
   8   1  15       91.06       87.53      8.75 o
   9   1  15        2.25       -6.23      6.23 o
  10   1  15      160.27      156.24     16.18 o
  11   1  15       35.54       41.39     11.94 o
  12   1  15       34.97       37.42     13.45 o
  13   1  15       10.61        2.59     13.72 o
  14   1  15       52.83       33.78     25.40 o
 -16   2  15       16.99       17.40     15.86 o
 -15   2  15      345.46      343.20     23.06 o
 -14   2  15       71.25       54.02     13.09 o
 -13   2  15      417.35      425.88     31.13 o
 -12   2  15      449.75      479.18     29.84 o
 -11   2  15      193.25      209.97     16.69 o
 -10   2  15       97.81       79.75     11.86 o
  -9   2  15        0.04        0.93      7.58 o
  -8   2  15       28.28        9.72      7.79 o
  -7   2  15     1351.14     1375.62     48.50 o
  -6   2  15        1.30        0.69      7.03 o
  -5   2  15     1348.14     1329.29     30.05 o
  -4   2  15     2457.65     2457.95     39.39 o
  -3   2  15       24.50       13.33      5.94 o
  -2   2  15     1197.73     1178.06     33.58 o
  -1   2  15       18.26       14.41      6.78 o
   0   2  15       63.09       51.57      8.67 o
   1   2  15        0.97       -2.62      5.86 o
   2   2  15      413.02      392.84     20.62 o
   3   2  15     1760.38     1547.09     48.80 o
   4   2  15      470.22      478.57     54.05 o
   5   2  15      593.05      544.58     25.37 o
   6   2  15      212.02      223.01     17.56 o
   7   2  15     1219.20     1132.47     38.09 o
   8   2  15        6.33        9.74     11.28 o
   9   2  15      103.54       67.59     18.90 o
  10   2  15       12.25       10.91     12.45 o
  11   2  15       12.71        7.89     13.36 o
  12   2  15        6.29       12.90     14.35 o
  13   2  15       66.67       65.25     21.10 o
 -15   3  15      181.02       96.35     20.81 o
 -14   3  15       14.85       18.23     14.83 o
 -13   3  15       73.02       44.87     16.71 o
 -12   3  15      113.00       81.05     17.43 o
 -11   3  15        1.09        9.00     12.70 o
 -10   3  15        5.57        4.12     11.77 o
  -9   3  15       10.50       18.41      9.88 o
  -8   3  15      150.54      125.27     16.95 o
  -7   3  15      320.57      308.65     20.76 o
  -6   3  15       33.49       36.50      9.70 o
  -5   3  15       22.68       44.77     10.36 o
  -4   3  15      155.62      165.58     19.47 o
  -3   3  15      656.94      687.36     28.66 o
  -2   3  15      578.42      533.64     25.57 o
  -1   3  15      127.98      108.64     15.82 o
   0   3  15     2130.45     2218.50     53.15 o
   1   3  15        2.54       -4.66      9.19 o
   2   3  15      110.69      132.65     17.24 o
   3   3  15      774.52      706.12     25.66 o
   4   3  15       52.80       49.05     10.50 o
   5   3  15      761.13      718.19     27.74 o
   6   3  15        0.43        8.27      9.80 o
   7   3  15     1000.63      989.01     43.45 o
   8   3  15        8.02       -8.75     10.46 o
   9   3  15      197.46      214.20     20.63 o
  10   3  15      162.36      170.21     25.20 o
  11   3  15      161.08      166.19     27.39 o
  12   3  15      145.49      121.78     29.26 o
 -14   4  15       21.53       22.56     29.96 o
 -13   4  15      100.84       65.41     26.98 o
 -12   4  15       52.19       86.24     27.18 o
 -11   4  15        0.79        8.97     20.26 o
 -10   4  15        3.85      -17.05     17.05 o
  -9   4  15      138.35      110.13     24.67 o
  -8   4  15      146.41      144.73     19.96 o
  -7   4  15       54.06       28.52     14.11 o
  -6   4  15       20.71       36.93     14.40 o
  -5   4  15       60.45       26.85     14.69 o
  -4   4  15       12.43        0.16     18.87 o
  -3   4  15       15.11       -4.52     13.76 o
  -2   4  15       74.62       45.77     17.58 o
  -1   4  15      107.28       74.41     21.21 o
   0   4  15     1067.02     1036.16     53.66 o
   1   4  15       83.99       81.83     20.04 o
   2   4  15      850.28      862.09     53.65 o
   3   4  15      418.02      371.40     36.36 o
   4   4  15     1022.74     1121.20     64.75 o
   5   4  15        0.78        6.22     22.02 o
   6   4  15        5.14       -5.55     21.38 o
   7   4  15        5.99      -21.82     21.82 o
   8   4  15      140.10      122.63     36.96 o
   9   4  15        3.58       -8.46     24.02 o
  10   4  15      329.76      340.60     37.94 o
 -11   5  15       72.56       48.18     26.71 o
 -10   5  15      180.17      202.08     49.93 o
  -9   5  15        8.13        9.25     21.78 o
  -8   5  15      164.24      159.22     40.34 o
  -7   5  15       11.12       33.64     27.95 o
  -6   5  15        5.57      -15.43     15.43 o
  -5   5  15      245.91      282.52     32.90 o
  -4   5  15      191.96      147.68     25.71 o
  -3   5  15      556.48      533.31     44.64 o
  -2   5  15      135.69      138.28     26.24 o
  -1   5  15       11.15       37.03     20.42 o
   0   5  15        3.47       -2.85     17.70 o
   1   5  15       32.61       42.05     21.21 o
   2   5  15       60.07       73.17     23.55 o
   3   5  15      207.34      232.27     43.39 o
   4   5  15        5.87      -19.78     27.47 o
   5   5  15      143.10      135.56     35.59 o
   6   5  15       62.05       55.33     29.72 o
   7   5  15      276.20      313.89     49.08 o
   8   5  15        3.08      -11.70     27.96 o
  -7   6  15       35.62       66.40     36.35 o
  -6   6  15       48.25       51.36     70.23 o
  -5   6  15        2.67       18.17     20.49 o
  -4   6  15      203.16      244.58     52.16 o
  -3   6  15       56.68       47.56     33.26 o
  -2   6  15       64.86       82.73     26.87 o
  -1   6  15      176.45      182.75     43.32 o
   0   6  15       41.15       64.05     26.16 o
   1   6  15        4.10       16.97     33.78 o
   2   6  15       81.13       52.88     32.34 o
   3   6  15        0.30       -4.05     27.59 o
   4   6  15       98.62       90.17     36.90 o
 -16   0  16       25.55       12.60     19.80 o
 -14   0  16       21.85       28.01     14.09 o
 -12   0  16     2472.52     2411.15     64.42 o
 -10   0  16      105.10       97.02     13.28 o
  -8   0  16      806.91      839.96     29.10 o
  -6   0  16     1757.83     1663.93     50.38 o
  -4   0  16      339.26      295.13     33.49 o
  -2   0  16      961.99     1051.51     46.83 o
   0   0  16      285.06      263.74     26.93 o
   2   0  16     2529.84     2500.83     48.90 o
   4   0  16     2604.51     2739.75     52.82 o
   6   0  16     2433.13     2426.61     50.52 o
   8   0  16      376.72      327.38     23.76 o
  10   0  16       57.12       37.90     15.86 o
  12   0  16       87.25       89.83     20.40 o
 -17   1  16        4.73      -15.86     23.29 o
 -16   1  16       11.58       10.76     12.72 o
 -15   1  16      253.75      242.28     20.37 o
 -14   1  16      329.28      325.46     21.96 o
 -13   1  16      210.25      216.53     17.65 o
 -12   1  16      152.47      144.71     15.91 o
 -11   1  16        4.12        4.37      7.36 o
 -10   1  16      488.20      513.11     20.00 o
  -9   1  16       33.84       33.59      8.94 o
  -8   1  16      225.45      234.91     13.47 o
  -7   1  16      375.33      383.08     14.76 o
  -6   1  16      921.79      960.56     20.55 o
  -5   1  16      461.12      454.24     15.28 o
  -4   1  16        3.72        3.93      4.62 o
  -3   1  16       89.18       57.01     10.95 o
  -2   1  16       44.42       27.83      5.89 o
  -1   1  16      405.55      407.86     16.19 o
   0   1  16      911.76      864.28     19.38 o
   1   1  16     2756.61     2755.87     43.12 o
   2   1  16       37.98       21.57      7.54 o
   3   1  16     1210.76     1232.66     22.33 o
   4   1  16     1196.24     1206.52     22.28 o
   5   1  16       19.72       19.00      6.24 o
   6   1  16       50.44       46.19      7.36 o
   7   1  16        4.20        0.48      5.63 o
   8   1  16      121.76      144.78     10.23 o
   9   1  16      394.53      423.56     24.07 o
  10   1  16       16.74       14.77     10.61 o
  11   1  16      161.86      149.37     19.16 o
  12   1  16       12.22       10.52     14.06 o
  13   1  16       39.06       45.00     16.46 o
 -16   2  16       25.52       45.94     18.06 o
 -15   2  16      271.04      301.80     22.40 o
 -14   2  16       51.88       48.58     16.87 o
 -13   2  16        1.01       -3.17     12.31 o
 -12   2  16      180.42      233.73     20.73 o
 -11   2  16      253.82      274.95     19.33 o
 -10   2  16        5.87       -6.72      8.34 o
  -9   2  16      180.21      192.48     15.80 o
  -8   2  16       75.03       76.29     14.15 o
  -7   2  16      230.00      224.28     15.80 o
  -6   2  16        1.47        4.45      7.38 o
  -5   2  16     2125.59     2068.99     39.47 o
  -4   2  16     1569.19     1558.22     32.50 o
  -3   2  16      411.62      408.97     19.20 o
  -2   2  16      938.71      952.63     32.38 o
  -1   2  16      313.59      297.20     16.62 o
   0   2  16       93.08       85.30     10.38 o
   1   2  16      176.35      146.24     19.29 o
   2   2  16        4.50        7.13      8.00 o
   3   2  16       46.61       34.20      9.74 o
   4   2  16     1769.67     1603.12     38.34 o
   5   2  16      723.98      712.09     30.14 o
   6   2  16      442.21      385.75     23.03 o
   7   2  16       24.37       25.99     12.29 o
   8   2  16      411.81      399.79     27.38 o
   9   2  16        0.57        8.25     12.05 o
  10   2  16       72.96       97.40     24.63 o
  11   2  16       62.62       41.56     15.69 o
  12   2  16      127.61      136.09     20.41 o
  13   2  16       48.94       63.48     28.26 o
 -15   3  16       17.24        0.76     15.68 o
 -14   3  16      114.94      140.76     25.10 o
 -13   3  16       11.27        5.64     14.36 o
 -12   3  16       46.34        8.05     14.12 o
 -11   3  16       89.63       83.69     17.60 o
 -10   3  16      243.31      226.73     19.48 o
  -9   3  16      121.62      153.97     17.80 o
  -8   3  16       36.58       58.87     11.95 o
  -7   3  16      121.49       98.03     16.24 o
  -6   3  16      617.84      610.70     28.75 o
  -5   3  16      428.43      378.47     22.79 o
  -4   3  16      409.58      386.33     22.86 o
  -3   3  16        5.41        0.86      8.29 o
  -2   3  16     1176.93     1187.54     39.13 o
  -1   3  16     1833.58     1763.68     47.38 o
   0   3  16      223.66      183.34     19.25 o
   1   3  16       64.44       35.99     12.31 o
   2   3  16      124.68      131.30     12.20 o
   3   3  16       97.96      107.80     12.23 o
   4   3  16      203.14      206.84     17.14 o
   5   3  16       27.69       16.73     11.40 o
   6   3  16        3.36       -3.37     10.12 o
   7   3  16       18.21       25.32     12.17 o
   8   3  16      122.02      103.46     15.93 o
   9   3  16       10.27       10.47     12.36 o
  10   3  16       42.16       48.04     14.82 o
  11   3  16        5.29        7.23     18.38 o
 -13   4  16       70.83       87.07     44.77 o
 -12   4  16        0.00       -2.95     20.41 o
 -11   4  16      667.23      734.11     57.95 o
 -10   4  16       26.66       27.82     22.34 o
  -9   4  16      144.64      155.87     43.20 o
  -8   4  16       47.97       34.08     14.69 o
  -7   4  16      238.11      198.42     23.50 o
  -6   4  16        0.97        6.11     12.84 o
  -5   4  16       91.27       73.11     28.64 o
  -4   4  16       73.58       94.55     20.75 o
  -3   4  16        3.84       11.85     13.81 o
  -2   4  16      347.78      379.43     35.91 o
  -1   4  16       87.70       85.59     21.18 o
   0   4  16       21.78       27.85     20.33 o
   1   4  16      590.79      614.82     45.67 o
   2   4  16        0.23       -2.57     15.81 o
   3   4  16      150.19      159.72     25.87 o
   4   4  16        2.50        4.67     25.25 o
   5   4  16      683.22      850.46     88.64 o
   6   4  16       34.77       12.14     40.25 o
   7   4  16       22.87       54.33     27.75 o
   8   4  16       28.29       21.63     26.89 o
   9   4  16       40.05       71.74     23.09 o
  10   4  16        5.49       17.05     21.79 o
 -11   5  16        3.44        5.92     24.35 o
 -10   5  16       91.54       79.23     28.81 o
  -9   5  16        0.52        3.86     26.29 o
  -8   5  16      137.49      101.00     43.64 o
  -7   5  16        6.57       20.93     26.98 o
  -6   5  16      155.72      176.45     28.46 o
  -5   5  16      134.71      154.99     27.71 o
  -4   5  16        2.89      -16.06     16.06 o
  -3   5  16        0.03      -14.53     17.01 o
  -2   5  16      231.98      225.72     31.85 o
  -1   5  16       11.39       -3.13     17.01 o
   0   5  16      191.82      147.04     28.42 o
   1   5  16       19.23       14.37     20.05 o
   2   5  16        0.86      -13.57     18.53 o
   3   5  16      136.76      118.55     35.89 o
   4   5  16      103.10      159.41     38.81 o
   5   5  16       12.24       28.93     35.39 o
   6   5  16       32.78       13.34     29.49 o
   7   5  16       38.43       91.12     52.59 o
  -6   6  16        3.96       17.87     30.72 o
  -5   6  16        8.82        1.53     20.46 o
  -4   6  16      113.47      181.58     32.12 o
  -3   6  16       54.20      144.77     51.46 o
  -2   6  16      214.72      227.84     34.68 o
  -1   6  16      126.79      172.57     33.24 o
   0   6  16       37.48       19.63     24.95 o
   1   6  16        5.84       -5.37     26.42 o
   2   6  16        0.03        7.57     29.48 o
 -17   0  17        1.98       27.38     33.67 o
 -15   0  17      395.12      359.93     51.58 o
 -13   0  17        3.73       10.87     17.77 o
 -11   0  17      298.73      268.35     24.74 o
  -9   0  17       31.42       27.97     10.48 o
  -7   0  17      215.78      188.50     16.36 o
  -5   0  17      733.07      709.29     32.50 o
  -3   0  17      795.60      620.40    130.98 o
  -1   0  17      947.56      946.01     29.12 o
   1   0  17       36.08       13.47     10.84 o
   3   0  17      759.03      763.09     36.28 o
   5   0  17      604.35      506.06     26.05 o
   7   0  17      231.98      244.54     19.42 o
   9   0  17       31.65       13.54     11.50 o
  11   0  17      476.92      604.13     37.09 o
  13   0  17        2.59        1.80     15.99 o
 -16   1  17       89.05       74.77     16.06 o
 -15   1  17       18.59       35.14     12.31 o
 -14   1  17        2.54        2.33     10.44 o
 -13   1  17      131.77      145.08     15.75 o
 -12   1  17      330.06      323.33     19.98 o
 -11   1  17        3.63        9.22      9.68 o
 -10   1  17      445.48      436.57     19.43 o
  -9   1  17      618.06      641.50     21.00 o
  -8   1  17        8.99       12.98      6.24 o
  -7   1  17      543.28      551.45     17.77 o
  -6   1  17      261.33      267.06     16.19 o
  -5   1  17       22.73       18.10      5.84 o
  -4   1  17       50.52       32.25      6.17 o
  -3   1  17      346.75      338.82     13.39 o
  -2   1  17      632.17      608.66     16.64 o
  -1   1  17       23.97       20.78      5.63 o
   0   1  17       84.94       82.25      8.79 o
   1   1  17     1348.97     1309.65     23.29 o
   2   1  17        4.30        2.95      5.59 o
   3   1  17       41.47       51.13      6.94 o
   4   1  17     2680.01     2535.51     36.95 o
   5   1  17      678.21      670.54     18.61 o
   6   1  17       76.35       64.62      9.69 o
   7   1  17      472.91      461.61     16.70 o
   8   1  17        0.25        4.82      8.91 o
   9   1  17      460.69      480.12     30.37 o
  10   1  17       66.57       55.23     12.65 o
  11   1  17       21.53       18.03     14.10 o
  12   1  17        7.20        7.29     14.53 o
 -16   2  17        0.47       12.62     16.40 o
 -15   2  17       79.37       81.04     20.33 o
 -14   2  17       28.12       45.56     16.44 o
 -13   2  17        0.32       -0.95     13.38 o
 -12   2  17       50.67       50.26     14.27 o
 -11   2  17      133.16      112.68     17.58 o
 -10   2  17      178.36      187.42     16.74 o
  -9   2  17      308.46      276.67     18.60 o
  -8   2  17       37.55       48.81     14.80 o
  -7   2  17      146.13      127.95     13.66 o
  -6   2  17        0.28        7.26      7.33 o
  -5   2  17        0.41       -7.63      7.63 o
  -4   2  17     1077.53     1026.47     27.92 o
  -3   2  17      161.94      158.02     13.33 o
  -2   2  17        3.91        3.51      7.24 o
  -1   2  17      742.56      723.79     23.94 o
   0   2  17       63.43       64.68     13.47 o
   1   2  17      483.96      432.35     22.71 o
   2   2  17     1278.43     1234.38     33.50 o
   3   2  17      246.96      213.20     20.23 o
   4   2  17       92.56       98.44     13.04 o
   5   2  17       63.34       63.72     12.14 o
   6   2  17      117.96      123.45     15.63 o
   7   2  17      149.53      102.49     30.22 o
   8   2  17       44.44       54.67     14.82 o
   9   2  17        1.88      -11.61     11.61 o
  10   2  17       25.68       22.60     14.45 o
  11   2  17        6.71       -2.72     14.02 o
  12   2  17      454.11      459.80     37.79 o
 -15   3  17      135.97      175.10     24.97 o
 -14   3  17       80.45       85.72     20.27 o
 -13   3  17      285.18      282.49     27.99 o
 -12   3  17       70.40       43.47     16.62 o
 -11   3  17       32.90       36.52     21.21 o
 -10   3  17      337.06      332.53     28.73 o
  -9   3  17        5.06       -4.74      9.47 o
  -8   3  17      297.95      281.16     21.17 o
  -7   3  17      347.78      350.93     23.17 o
  -6   3  17        7.68       25.58     10.21 o
  -5   3  17       40.79       21.65      9.79 o
  -4   3  17      646.55      669.18     29.58 o
  -3   3  17      147.44      142.57     15.41 o
  -2   3  17      157.02      145.87     20.61 o
  -1   3  17       23.30       18.96     19.73 o
   0   3  17        4.93       -2.81     10.30 o
   1   3  17       81.01       58.64     11.25 o
   2   3  17       76.98       70.83     11.11 o
   3   3  17       14.30       -0.83      8.46 o
   4   3  17      240.54      217.61     17.04 o
   5   3  17       89.07       97.23     14.42 o
   6   3  17        1.05        1.15     11.59 o
   7   3  17      519.08      560.13     29.92 o
   8   3  17       14.85        7.63     12.16 o
   9   3  17       94.34       78.05     16.36 o
  10   3  17        0.68        4.44     13.06 o
  11   3  17       43.28       24.03     20.24 o
 -13   4  17        2.44       -5.71     22.34 o
 -12   4  17        0.04      -11.25     21.79 o
 -11   4  17       59.07       27.75     23.57 o
 -10   4  17       14.40      -11.44     21.30 o
  -9   4  17       61.73       31.07     23.69 o
  -8   4  17      409.22      382.31     47.94 o
  -7   4  17       11.94       -9.41     12.86 o
  -6   4  17        0.45       -8.91     15.14 o
  -5   4  17       97.46       82.94     21.11 o
  -4   4  17        2.70       -3.55     19.28 o
  -3   4  17       18.01        9.15     16.18 o
  -2   4  17       50.05       63.56     20.09 o
  -1   4  17       25.57       16.63     15.76 o
   0   4  17      778.39      731.37     49.86 o
   1   4  17      109.41       71.82     21.30 o
   2   4  17      163.04      147.06     44.04 o
   3   4  17      267.76      235.48     31.01 o
   4   4  17       76.66       87.96     29.31 o
   5   4  17        6.44       11.72     28.29 o
   6   4  17       52.43       94.38     38.91 o
   7   4  17        3.04      -19.43     24.37 o
   8   4  17       43.64       53.17     21.51 o
   9   4  17      109.08       67.52     23.73 o
 -10   5  17      152.56      158.37     42.24 o
  -9   5  17        0.74      -14.94     26.35 o
  -8   5  17       10.58       -5.14     26.38 o
  -7   5  17        4.74       12.90     28.46 o
  -6   5  17        5.59       14.10     18.86 o
  -5   5  17      361.34      379.52     46.01 o
  -4   5  17        1.30        1.25     18.12 o
  -3   5  17        0.81       -1.37     18.37 o
  -2   5  17        0.09       19.61     18.52 o
  -1   5  17       65.46       56.31     22.71 o
   0   5  17        0.98        9.95     20.09 o
   1   5  17       15.84       13.75     19.83 o
   2   5  17       44.57       22.44     24.10 o
   3   5  17       12.97       24.53     24.43 o
   4   5  17       90.05       77.72     32.53 o
   5   5  17        1.90       19.84     25.66 o
   6   5  17      140.06      161.45     49.20 o
  -4   6  17       28.92       14.10     21.97 o
  -3   6  17       60.11       66.72     25.42 o
  -2   6  17        0.05       -5.64     22.58 o
  -1   6  17      130.85      117.65     40.28 o
   0   6  17       25.01       19.98     23.59 o
 -16   0  18        3.91       13.27     18.96 o
 -14   0  18      276.41      252.67     27.20 o
 -12   0  18      195.32      201.39     23.08 o
 -10   0  18       38.42       59.14     12.49 o
  -8   0  18      301.44      277.50     24.45 o
  -6   0  18       30.72       36.77     10.24 o
  -4   0  18      220.47      242.57     17.80 o
  -2   0  18      368.29      467.51     22.75 o
   0   0  18       77.42       40.40      9.97 o
   2   0  18     1591.92     1552.49     39.14 o
   4   0  18       63.55      104.32     19.33 o
   6   0  18       30.14       45.88     11.65 o
   8   0  18       11.29       15.99     11.53 o
  10   0  18      823.91      852.96     43.61 o
  12   0  18       11.97        8.55     16.22 o
 -16   1  18       64.51       79.45     16.84 o
 -15   1  18      322.45      360.32     24.55 o
 -14   1  18        9.13       15.50     10.77 o
 -13   1  18        0.63       -4.98      8.51 o
 -12   1  18        7.83        6.96      7.94 o
 -11   1  18        1.60       -7.31      7.31 o
 -10   1  18      474.91      464.88     19.76 o
  -9   1  18       92.93       92.20     10.34 o
  -8   1  18       46.87       31.53      7.55 o
  -7   1  18     1187.56     1214.57     24.67 o
  -6   1  18       79.98       59.86      7.77 o
  -5   1  18       70.56       59.18      7.58 o
  -4   1  18       84.89       96.07      9.49 o
  -3   1  18      260.23      239.32     12.10 o
  -2   1  18      155.24      175.35     10.71 o
  -1   1  18       83.25      113.24      8.85 o
   0   1  18     2202.09     2113.86     31.42 o
   1   1  18       27.02       14.38      5.46 o
   2   1  18       57.32       55.13      7.42 o
   3   1  18       38.90       40.78      9.10 o
   4   1  18        2.69       12.91      7.94 o
   5   1  18       18.29       15.07      6.35 o
   6   1  18       60.55       34.37      7.18 o
   7   1  18        2.14       -3.62      7.95 o
   8   1  18      116.01       95.93     13.93 o
   9   1  18       26.81       17.75     12.63 o
  10   1  18       43.60       47.49     14.34 o
  11   1  18        0.04       -9.88     13.83 o
  12   1  18        6.76        5.24     15.41 o
 -15   2  18       36.38       12.42     16.04 o
 -14   2  18      182.46      167.37     23.41 o
 -13   2  18      525.59      574.18     38.49 o
 -12   2  18      384.52      385.80     32.59 o
 -11   2  18      116.54       99.96     14.05 o
 -10   2  18      374.42      399.86     40.26 o
  -9   2  18      328.03      332.07     26.02 o
  -8   2  18       30.25       40.82     10.30 o
  -7   2  18      129.51      126.37     13.79 o
  -6   2  18      424.56      418.30     21.49 o
  -5   2  18       40.60       38.25     13.17 o
  -4   2  18        8.50       10.89      7.78 o
  -3   2  18      802.74      811.22     25.87 o
  -2   2  18       78.76       80.62     11.06 o
  -1   2  18        5.48       -0.43      7.63 o
   0   2  18      335.48      352.07     21.01 o
   1   2  18      114.43      115.93     13.75 o
   2   2  18      202.20      225.39     17.53 o
   3   2  18      504.98      489.73     25.51 o
   4   2  18       24.51       22.01     10.22 o
   5   2  18      219.78      271.74     20.27 o
   6   2  18      154.64      160.62     16.87 o
   7   2  18      225.25      199.76     22.41 o
   8   2  18        2.73        8.16     13.30 o
   9   2  18       67.32       74.97     16.61 o
  10   2  18        4.83       15.06     13.81 o
  11   2  18        5.08       13.25     14.87 o
 -14   3  18      359.14      415.84     37.18 o
 -13   3  18      437.53      451.44     38.15 o
 -12   3  18        0.20      -13.41     14.65 o
 -11   3  18       40.25       30.25     16.69 o
 -10   3  18        9.83        7.27     11.19 o
  -9   3  18        0.46        5.04     10.75 o
  -8   3  18      207.50      165.80     17.63 o
  -7   3  18       77.25       65.72     19.09 o
  -6   3  18      202.87      220.32     21.15 o
  -5   3  18       22.99       31.94     10.95 o
  -4   3  18      321.81      308.43     22.24 o
  -3   3  18      480.13      480.81     30.12 o
  -2   3  18      296.07      240.63     22.15 o
  -1   3  18      709.32      641.04     34.68 o
   0   3  18       92.27       75.50     15.42 o
   1   3  18      448.82      460.83     21.58 o
   2   3  18      574.71      619.47     26.48 o
   3   3  18      470.88      436.74     26.48 o
   4   3  18       40.52       21.61     11.05 o
   5   3  18        6.00       16.13     10.90 o
   6   3  18       71.32       55.28     14.95 o
   7   3  18       82.86       83.12     16.85 o
   8   3  18      125.93      187.95     40.47 o
   9   3  18       11.04        3.04     13.36 o
  10   3  18       74.03       20.77     19.47 o
 -12   4  18        2.73       11.63     22.76 o
 -11   4  18      148.86      178.90     34.50 o
 -10   4  18       10.33       15.31     23.31 o
  -9   4  18      234.89      236.63     35.84 o
  -8   4  18       44.51       50.33     18.13 o
  -7   4  18      145.63      135.40     21.57 o
  -6   4  18       22.44       31.89     17.86 o
  -5   4  18      184.50      209.29     29.16 o
  -4   4  18       94.15       66.47     19.59 o
  -3   4  18       31.30       17.53     17.61 o
  -2   4  18       42.80       62.27     20.35 o
  -1   4  18       93.58      110.75     30.77 o
   0   4  18      192.09      137.89     25.27 o
   1   4  18      321.46      305.77     34.78 o
   2   4  18      102.99      137.31     26.27 o
   3   4  18       18.11       33.24     19.86 o
   4   4  18      262.22      268.67     43.10 o
   5   4  18      393.70      400.93     52.63 o
   6   4  18        0.13       21.51     20.20 o
   7   4  18       15.95        1.63     19.97 o
   8   4  18       23.76       30.89     21.97 o
  -9   5  18        0.20        2.58     26.85 o
  -8   5  18       94.20      101.92     48.43 o
  -7   5  18      131.83       90.29     24.34 o
  -6   5  18      138.57      146.87     28.11 o
  -5   5  18       21.62       17.53     18.47 o
  -4   5  18      545.04      540.76     63.79 o
  -3   5  18      137.71      125.78     34.33 o
  -2   5  18      224.56      220.53     32.81 o
  -1   5  18        3.28       -9.30     19.28 o
   0   5  18      186.37      198.35     31.97 o
   1   5  18       37.45        2.48     21.81 o
   2   5  18      205.67      243.40     44.79 o
   3   5  18       44.60       53.70     29.42 o
   4   5  18       14.11       -1.59     25.52 o
   5   5  18       23.50       25.01     29.60 o
 -15   0  19      302.59      246.58     31.89 o
 -13   0  19      400.98      403.24     32.33 o
 -11   0  19     1705.57     1676.99     53.64 o
  -9   0  19       47.39       71.31     13.12 o
  -7   0  19      769.00      777.65     31.07 o
  -5   0  19      432.49      483.61     32.56 o
  -3   0  19        1.22        6.22      8.09 o
  -1   0  19       43.60       44.01     10.47 o
   1   0  19     4676.81     4811.16     79.13 o
   3   0  19      323.74      380.45     27.07 o
   5   0  19      578.24      653.07     28.90 o
   7   0  19      374.30      366.35     39.10 o
   9   0  19      174.45      172.06     25.51 o
  11   0  19      581.84      670.42     39.38 o
 -15   1  19       16.46        0.33     11.18 o
 -14   1  19       68.36       82.30     24.82 o
 -13   1  19      255.62      259.94     28.92 o
 -12   1  19       14.75       15.36     11.70 o
 -11   1  19       95.13       93.30     11.26 o
 -10   1  19      328.29      377.97     29.58 o
  -9   1  19      284.32      283.16     22.74 o
  -8   1  19        0.12       -2.18      6.18 o
  -7   1  19      446.19      453.19     17.00 o
  -6   1  19       25.16       25.29      6.80 o
  -5   1  19      130.21      127.56     15.83 o
  -4   1  19      787.84      804.59     27.81 o
  -3   1  19       64.61       70.11     12.52 o
  -2   1  19       20.05       22.38      6.24 o
  -1   1  19      264.90      266.97     22.87 o
   0   1  19      255.60      299.77     13.12 o
   1   1  19      113.68      117.28      9.24 o
   2   1  19      327.11      348.91     21.71 o
   3   1  19      222.77      237.58     13.70 o
   4   1  19      485.09      469.49     16.51 o
   5   1  19       14.41       12.30      5.97 o
   6   1  19      356.76      368.07     20.92 o
   7   1  19        0.06        6.38      8.83 o
   8   1  19       79.99       75.96     13.86 o
   9   1  19       85.74       54.33     13.71 o
  10   1  19      184.41      211.77     24.66 o
  11   1  19      106.23       90.30     19.27 o
 -15   2  19        3.08       11.22     15.63 o
 -14   2  19       24.04        4.85     20.75 o
 -13   2  19      349.48      359.85     27.12 o
 -12   2  19       40.92       29.95     14.05 o
 -11   2  19        1.37       -2.31     10.18 o
 -10   2  19       25.97       15.60     10.42 o
  -9   2  19       13.93       12.16      9.94 o
  -8   2  19      414.96      453.80     23.92 o
  -7   2  19      165.53      167.34     15.31 o
  -6   2  19       16.37       24.65     10.02 o
  -5   2  19       73.76       58.27     10.62 o
  -4   2  19      831.97      789.64     38.51 o
  -3   2  19      191.95      171.90     14.85 o
  -2   2  19       19.15       19.04      8.73 o
  -1   2  19      526.58      519.44     23.60 o
   0   2  19        0.63       -7.73      7.73 o
   1   2  19      530.87      521.81     26.21 o
   2   2  19      328.34      298.64     32.68 o
   3   2  19      372.58      346.20     26.52 o
   4   2  19      382.04      413.95     27.25 o
   5   2  19       12.10       24.95     16.26 o
   6   2  19       69.57       45.84     12.74 o
   7   2  19       22.04       11.51     12.65 o
   8   2  19       36.40       16.87     13.75 o
   9   2  19       19.42       -9.77     18.55 o
  10   2  19        3.95       -5.30     14.55 o
 -13   3  19       35.20       53.60     19.05 o
 -12   3  19        9.37        7.44     15.17 o
 -11   3  19      170.44      147.19     22.99 o
 -10   3  19       96.33       73.40     15.08 o
  -9   3  19       34.15       19.03     11.43 o
  -8   3  19       88.39       69.03     14.16 o
  -7   3  19       77.52       84.84     16.93 o
  -6   3  19       70.67       68.17     13.69 o
  -5   3  19      172.20      167.70     17.83 o
  -4   3  19      260.00      264.28     23.42 o
  -3   3  19      236.57      189.06     34.66 o
  -2   3  19        4.01       21.53     11.99 o
  -1   3  19      181.97      152.24     19.41 o
   0   3  19      191.23      174.40     20.16 o
   1   3  19      152.49      163.33     33.13 o
   2   3  19       15.39        4.56      9.65 o
   3   3  19        2.62       -2.66     10.70 o
   4   3  19      238.07      259.40     27.28 o
   5   3  19        8.80       -1.10     11.43 o
   6   3  19        7.07       16.83     12.78 o
   7   3  19      144.33      162.86     28.98 o
   8   3  19       97.23      128.00     24.96 o
   9   3  19      373.51      365.28     41.29 o
 -11   4  19        0.77        2.01     23.20 o
 -10   4  19      121.00       92.18     29.61 o
  -9   4  19        0.66       15.77     21.94 o
  -8   4  19      346.38      312.94     30.23 o
  -7   4  19       27.86       35.60     17.73 o
  -6   4  19        4.85       47.17     19.02 o
  -5   4  19        3.73       14.76     17.01 o
  -4   4  19       54.35       22.76     18.21 o
  -3   4  19      533.93      522.35     43.35 o
  -2   4  19        5.19        1.81     15.75 o
  -1   4  19        2.19       -2.16     16.72 o
   0   4  19        6.73       13.63     22.81 o
   1   4  19       63.43       29.79     19.51 o
   2   4  19        0.13       -0.31     16.95 o
   3   4  19       60.95       68.27     21.80 o
   4   4  19      125.20      144.33     34.38 o
   5   4  19        3.90        6.58     21.62 o
   6   4  19       28.26       43.11     21.11 o
   7   4  19        0.20       44.22     23.62 o
  -8   5  19      175.12      168.22     44.01 o
  -7   5  19        8.62       -0.69     18.41 o
  -6   5  19      119.98       64.48     24.00 o
  -5   5  19       26.84       23.90     20.85 o
  -4   5  19      150.77      187.28     54.16 o
  -3   5  19      174.08      223.40     33.79 o
  -2   5  19      192.07      165.49     51.84 o
  -1   5  19      131.85      115.46     27.53 o
   0   5  19      104.21      144.07     30.03 o
   1   5  19       32.58       75.62     25.36 o
   2   5  19        5.65        4.88     25.55 o
   3   5  19        3.87       10.98     25.97 o
   4   5  19      245.65      280.42     46.85 o
 -14   0  20      211.78      258.83     28.22 o
 -12   0  20       10.60       -9.93     12.39 o
 -10   0  20       85.29       77.59     13.86 o
  -8   0  20      327.86      357.12     44.55 o
  -6   0  20      870.82      868.60     47.88 o
  -4   0  20      150.17      147.99     15.89 o
  -2   0  20     1035.33     1164.04     66.88 o
   0   0  20      132.75      117.93     14.57 o
   2   0  20      630.03      661.41     29.03 o
   4   0  20        5.31        8.47      9.59 o
   6   0  20       12.37       14.93     11.84 o
   8   0  20       11.30        1.44     11.52 o
  10   0  20      469.82      554.08     56.41 o
 -15   1  20        0.04       -1.62     12.10 o
 -14   1  20      496.85      543.93     46.25 o
 -13   1  20        1.61       26.17     10.55 o
 -12   1  20        5.46       20.99      9.79 o
 -11   1  20      176.09      180.12     14.27 o
 -10   1  20       70.82       60.66     12.87 o
  -9   1  20      555.22      563.77     21.50 o
  -8   1  20      418.63      434.10     23.32 o
  -7   1  20        2.63       -4.95      5.98 o
  -6   1  20       90.52       72.80      9.81 o
  -5   1  20      226.98      231.84     12.93 o
  -4   1  20      467.82      444.45     18.45 o
  -3   1  20      891.24      905.10     21.57 o
  -2   1  20      160.36      167.42     10.99 o
  -1   1  20     1086.19     1106.88     26.64 o
   0   1  20       15.53        5.49      5.70 o
   1   1  20       54.06       42.94      7.12 o
   2   1  20      597.22      532.44     17.72 o
   3   1  20       10.06        5.21      7.15 o
   4   1  20        1.32       -2.76      8.76 o
   5   1  20       70.26       47.40     13.90 o
   6   1  20        1.38        4.85      8.71 o
   7   1  20       27.92       16.54     10.36 o
   8   1  20      184.52      198.67     18.93 o
   9   1  20       13.92       16.21     13.12 o
  10   1  20        1.32      -12.28     12.28 o
 -14   2  20        6.32       24.80     16.19 o
 -13   2  20       83.23      100.48     17.62 o
 -12   2  20      405.03      484.14     30.86 o
 -11   2  20       17.30       22.90     11.95 o
 -10   2  20      636.96      631.60     30.14 o
  -9   2  20       13.71       11.89     10.57 o
  -8   2  20        6.97       19.14     11.22 o
  -7   2  20      227.58      186.06     20.38 o
  -6   2  20      876.53      796.26     32.78 o
  -5   2  20       51.33       46.61     10.52 o
  -4   2  20      472.27      439.77     22.60 o
  -3   2  20      290.44      250.97     18.66 o
  -2   2  20      237.78      239.00     17.24 o
  -1   2  20       59.19       56.81     11.92 o
   0   2  20      389.00      367.18     22.95 o
   1   2  20       28.21       37.41     13.50 o
   2   2  20      292.72      253.22     19.85 o
   3   2  20      599.41      528.26     27.87 o
   4   2  20        0.28        8.85     10.98 o
   5   2  20      450.80      516.62     28.06 o
   6   2  20       28.92       12.84     11.61 o
   7   2  20       24.46        7.86     13.30 o
   8   2  20       21.77       16.08     13.52 o
   9   2  20       24.90       21.77     15.23 o
  10   2  20        4.68       34.62     16.24 o
 -13   3  20       22.74        6.43     16.34 o
 -12   3  20        0.12      -18.13     19.12 o
 -11   3  20        5.09       20.75     14.93 o
 -10   3  20      103.31      101.35     17.55 o
  -9   3  20      172.77      143.37     18.38 o
  -8   3  20        9.11       11.71     11.24 o
  -7   3  20      145.32      117.88     16.58 o
  -6   3  20       67.88       76.43     14.82 o
  -5   3  20       25.23        2.06     11.68 o
  -4   3  20        0.63      -13.98     13.98 o
  -3   3  20      680.38      670.45     36.59 o
  -2   3  20      371.13      374.58     28.67 o
  -1   3  20      792.87      774.93     37.97 o
   0   3  20     1508.05     1535.08     49.47 o
   1   3  20      119.46       87.11     14.21 o
   2   3  20      456.00      473.76     25.08 o
   3   3  20       20.46       29.60     11.15 o
   4   3  20       54.25       48.51     12.47 o
   5   3  20      187.46      222.43     21.25 o
   6   3  20      160.10      126.58     18.65 o
   7   3  20        0.00        0.96     12.94 o
   8   3  20       48.55       55.63     16.32 o
 -11   4  20        3.10       -4.54     22.63 o
 -10   4  20       12.74       20.39     23.82 o
  -9   4  20       10.71        6.24     22.19 o
  -8   4  20        0.10      -15.16     15.16 o
  -7   4  20        0.54       20.33     19.69 o
  -6   4  20        2.72       34.09     19.27 o
  -5   4  20      163.70      152.10     27.64 o
  -4   4  20      526.66      549.75     45.38 o
  -3   4  20      458.43      488.83     43.55 o
  -2   4  20        4.30        0.61     15.50 o
  -1   4  20      195.74      209.61     30.02 o
   0   4  20      201.01      187.61     28.78 o
   1   4  20       15.66        4.14     18.36 o
   2   4  20        0.64        8.11     18.78 o
   3   4  20       72.30       38.65     20.61 o
   4   4  20      281.37      352.00     35.72 o
   5   4  20      167.75      128.94     26.61 o
   6   4  20       61.30       34.83     26.83 o
  -7   5  20      627.51      709.01     73.30 o
  -6   5  20        5.42       23.26     29.15 o
  -5   5  20       98.30      142.75     29.34 o
  -4   5  20        0.60       18.67     18.53 o
  -3   5  20      186.62      206.01     33.39 o
  -2   5  20       40.75       29.18     21.20 o
  -1   5  20       11.93       20.47     21.29 o
   0   5  20        3.15       24.24     22.02 o
   1   5  20        6.46       -0.44     21.31 o
   2   5  20      369.27      313.12     84.59 o
 -13   0  21       71.21       83.24     29.81 o
 -11   0  21      457.20      486.83     34.19 o
  -9   0  21        0.07       -5.28     10.81 o
  -7   0  21      226.55      218.53     21.93 o
  -5   0  21      359.38      373.27     24.56 o
  -3   0  21     1365.31     1447.16     43.89 o
  -1   0  21     1851.45     1878.19     45.84 o
   1   0  21        0.48        4.84      8.94 o
   3   0  21      184.77      152.64     21.13 o
   5   0  21       10.82       19.05     12.40 o
   7   0  21      367.59      425.10     28.56 o
   9   0  21       67.74       41.95     20.24 o
 -14   1  21      108.80      116.87     16.18 o
 -13   1  21      205.17      208.71     17.41 o
 -12   1  21       16.18        6.84      9.38 o
 -11   1  21       92.21       78.51     11.34 o
 -10   1  21        1.11        7.99      8.24 o
  -9   1  21        8.78        3.50      8.02 o
  -8   1  21      210.75      198.95     13.11 o
  -7   1  21       83.14       76.42      9.39 o
  -6   1  21        5.27        6.38      6.77 o
  -5   1  21      135.97      125.87     10.53 o
  -4   1  21       66.58       54.64      7.94 o
  -3   1  21      239.57      252.05     13.31 o
  -2   1  21      116.59       98.98      9.21 o
  -1   1  21      124.50      137.53     10.64 o
   0   1  21      180.62      174.55     13.81 o
   1   1  21      553.18      516.95     16.77 o
   2   1  21      456.89      455.80     16.56 o
   3   1  21       42.77       31.90     10.51 o
   4   1  21      178.25      218.03     20.69 o
   5   1  21      175.78      151.45     15.19 o
   6   1  21      246.20      225.29     18.10 o
   7   1  21      432.26      458.68     24.13 o
   8   1  21     1111.18     1193.08     56.33 o
   9   1  21       57.48       70.90     15.77 o
 -13   2  21       60.65       42.65     16.06 o
 -12   2  21       33.02       40.84     15.44 o
 -11   2  21      131.98      129.19     16.99 o
 -10   2  21        7.30        3.83     10.66 o
  -9   2  21      302.17      366.03     23.76 o
  -8   2  21      119.32      110.82     15.13 o
  -7   2  21       10.18       16.95     10.80 o
  -6   2  21       40.82       15.48     11.08 o
  -5   2  21       45.62       19.09      9.43 o
  -4   2  21        0.81        8.66      9.09 o
  -3   2  21       13.07        9.44      9.53 o
  -2   2  21      135.84      167.07     17.58 o
  -1   2  21        0.07        6.02      9.55 o
   0   2  21       29.30       12.49     10.47 o
   1   2  21       52.21       55.12     12.25 o
   2   2  21      327.68      310.00     23.37 o
   3   2  21      115.42      124.44     15.94 o
   4   2  21      284.40      288.35     22.06 o
   5   2  21      726.40      813.23     35.43 o
   6   2  21       90.24      144.10     20.20 o
   7   2  21      171.16      180.53     34.51 o
   8   2  21      165.78      127.32     20.54 o
   9   2  21        3.70       10.28     18.49 o
 -12   3  21       51.13       57.95     18.71 o
 -11   3  21      237.00      295.00     29.86 o
 -10   3  21       18.55       23.95     13.94 o
  -9   3  21       63.75       80.63     15.69 o
  -8   3  21       16.54       22.09     12.84 o
  -7   3  21       32.85       20.82     13.79 o
  -6   3  21       55.51       64.10     21.99 o
  -5   3  21      381.97      416.96     29.61 o
  -4   3  21        0.59       -6.86     11.65 o
  -3   3  21        6.05       -0.49     11.74 o
  -2   3  21       35.52        7.98     13.19 o
  -1   3  21      100.05       86.84     17.95 o
   0   3  21      623.02      674.68     28.34 o
   1   3  21       18.08       27.73     11.46 o
   2   3  21      102.78       80.76     14.16 o
   3   3  21     1123.76     1256.83     38.11 o
   4   3  21       64.24       64.45     13.82 o
   5   3  21        9.16       -8.77     11.71 o
   6   3  21        9.94       14.81     13.94 o
   7   3  21        0.18       -2.86     13.63 o
 -10   4  21       96.98      144.72     66.27 o
  -9   4  21      122.18      129.88     41.09 o
  -8   4  21       54.90       66.11     22.70 o
  -7   4  21        0.31        4.18     19.47 o
  -6   4  21      138.69      226.22     53.54 o
  -5   4  21       88.91       85.84     34.13 o
  -4   4  21      987.78      866.97     56.96 o
  -3   4  21      129.97      162.95     28.64 o
  -2   4  21      333.02      429.09     55.89 o
  -1   4  21       41.36        6.49     18.06 o
   0   4  21      390.24      451.92     79.99 o
   1   4  21        3.59      -14.76     16.54 o
   2   4  21        0.55        0.63     14.93 o
   3   4  21       18.34       -4.84     15.02 o
   4   4  21        0.33       13.38     16.98 o
   5   4  21      268.09      220.14     42.39 o
  -4   5  21        3.78       -0.30     29.49 o
  -3   5  21      431.02      490.62     50.79 o
  -2   5  21       11.91       26.25     19.78 o
  -1   5  21       69.10       84.67     24.83 o
 -14   0  22      227.00      239.15     31.92 o
 -12   0  22      792.58      930.09     45.50 o
 -10   0  22       12.71        2.29     11.52 o
  -8   0  22      887.44      905.65     36.56 o
  -6   0  22      736.25      734.15     48.30 o
  -4   0  22       10.31        5.90      9.71 o
  -2   0  22      348.45      269.09     20.98 o
   0   0  22      125.62      138.28     27.13 o
   2   0  22      523.55      540.45     28.78 o
   4   0  22       10.56        8.59     13.00 o
   6   0  22      270.30      262.51     23.73 o
   8   0  22       10.57        5.34     13.49 o
 -13   1  22        9.33       12.21     10.59 o
 -12   1  22      133.40      143.95     18.99 o
 -11   1  22       64.88       44.23     10.49 o
 -10   1  22      289.48      307.25     28.96 o
  -9   1  22     1156.93     1164.15     29.64 o
  -8   1  22       89.13       68.82      9.57 o
  -7   1  22        8.26       -2.24      7.08 o
  -6   1  22      486.69      495.07     26.05 o
  -5   1  22     1452.91     1515.44     29.61 o
  -4   1  22       13.22       12.25      6.76 o
  -3   1  22       11.27       11.62      6.88 o
  -2   1  22       17.52       10.01      6.51 o
  -1   1  22      642.30      680.18     19.58 o
   0   1  22      222.12      251.68     12.97 o
   1   1  22       35.69       17.08      9.54 o
   2   1  22        4.27        0.86      8.71 o
   3   1  22       76.76       82.87     12.88 o
   4   1  22       36.11       36.36     10.68 o
   5   1  22       41.42       40.64     11.70 o
   6   1  22      118.97      127.04     15.45 o
   7   1  22       87.81       94.50     15.39 o
   8   1  22       61.15       71.59     16.21 o
 -13   2  22      258.34      247.40     24.80 o
 -12   2  22      185.71      223.08     23.18 o
 -11   2  22        2.70       15.38     12.04 o
 -10   2  22        1.80        9.12     11.86 o
  -9   2  22        3.51        0.27     10.53 o
  -8   2  22        6.75       -2.72     10.60 o
  -7   2  22       52.26       10.60     11.83 o
  -6   2  22      716.91      722.14     65.72 o
  -5   2  22       78.73       69.16     15.73 o
  -4   2  22      466.46      477.02     25.12 o
  -3   2  22        0.67       -1.08     11.74 o
  -2   2  22      691.33      783.10     32.48 o
  -1   2  22       86.79       73.11     13.61 o
   0   2  22      178.73      195.61     25.79 o
   1   2  22       34.89       42.54     12.48 o
   2   2  22      607.82      654.09     35.99 o
   3   2  22        0.28       22.73     11.53 o
   4   2  22      493.93      458.93     27.66 o
   5   2  22        3.12        9.19     12.04 o
   6   2  22      117.83      187.95     22.10 o
   7   2  22        4.14        3.91     14.71 o
   8   2  22       67.23       69.26     18.90 o
 -11   3  22        0.99       11.72     16.17 o
 -10   3  22       32.09       38.97     15.50 o
  -9   3  22        2.38       18.45     13.78 o
  -8   3  22       75.13       55.62     15.26 o
  -7   3  22       10.14       11.34     12.26 o
  -6   3  22       94.90      123.50     24.19 o
  -5   3  22       83.82       58.68     16.38 o
  -4   3  22       26.42       30.09     17.08 o
  -3   3  22       63.61       59.97     15.83 o
  -2   3  22       45.19       61.70     16.71 o
  -1   3  22      564.80      557.57     38.13 o
   0   3  22      124.33      149.19     16.68 o
   1   3  22      387.13      473.58     27.37 o
   2   3  22       30.30       26.47     12.26 o
   3   3  22      191.96      191.89     18.64 o
   4   3  22       39.32       52.31     14.33 o
   5   3  22       43.80        7.08     13.83 o
   6   3  22        3.74       -0.85     13.58 o
  -8   4  22        0.05       12.46     20.46 o
  -7   4  22       93.82       47.43     32.03 o
  -6   4  22       11.57       30.27     19.93 o
  -5   4  22       51.65       42.83     21.03 o
  -4   4  22       14.76       -2.42     17.44 o
  -3   4  22        0.48      -15.95     15.95 o
  -2   4  22       11.03       -3.73     18.55 o
  -1   4  22       27.22       23.95     21.25 o
   0   4  22       57.79       61.77     23.35 o
   1   4  22      256.01      239.95     26.94 o
   2   4  22       13.10        9.70     16.00 o
   3   4  22      319.34      411.26     39.08 o
 -13   0  23      353.95      376.44     37.61 o
 -11   0  23       66.51       73.12     24.18 o
  -9   0  23       47.35       76.31     15.85 o
  -7   0  23      477.48      451.13     27.85 o
  -5   0  23      134.23      150.39     17.86 o
  -3   0  23     1599.96     1718.44     70.45 o
  -1   0  23      667.36      641.06     42.56 o
   1   0  23       79.60       72.65     17.42 o
   3   0  23       28.34       19.89     12.75 o
   5   0  23       30.87       26.96     13.96 o
   7   0  23       76.57       94.98     25.30 o
 -13   1  23      198.60      210.18     42.42 o
 -12   1  23      167.36      195.53     15.81 o
 -11   1  23        2.86       -8.70      8.70 o
 -10   1  23      215.57      199.60     15.21 o
  -9   1  23       59.31       39.48      9.81 o
  -8   1  23     1042.40     1087.66     26.85 o
  -7   1  23      192.67      179.22     16.30 o
  -6   1  23      201.31      201.06     13.61 o
  -5   1  23      796.86      776.43     22.29 o
  -4   1  23       50.46       48.72      8.67 o
  -3   1  23      604.58      563.97     18.92 o
  -2   1  23      257.88      269.07     20.81 o
  -1   1  23       27.87       32.30      9.65 o
   0   1  23      270.16      246.63     18.65 o
   1   1  23      427.99      451.98     23.97 o
   2   1  23        3.55        4.82      9.66 o
   3   1  23        3.01       12.05     10.46 o
   4   1  23       53.44       52.82     11.97 o
   5   1  23        3.70        0.71     10.43 o
   6   1  23        7.66       12.39     11.23 o
   7   1  23        3.05      -10.08     12.64 o
 -12   2  23       53.58       30.05     17.00 o
 -11   2  23      134.83      147.02     18.88 o
 -10   2  23      130.45      115.55     17.23 o
  -9   2  23      124.16      104.90     16.37 o
  -8   2  23      105.66       85.85     22.77 o
  -7   2  23       68.34       80.74     16.07 o
  -6   2  23      889.96      911.71     39.98 o
  -5   2  23      385.51      406.58     33.85 o
  -4   2  23      145.53      148.42     15.95 o
  -3   2  23       33.14       31.64     12.19 o
  -2   2  23      876.55      912.99     50.36 o
  -1   2  23       24.70       23.21     15.05 o
   0   2  23      424.30      441.17     26.51 o
   1   2  23       86.22      108.51     15.68 o
   2   2  23        1.60        0.40     11.02 o
   3   2  23       88.19       88.73     16.16 o
   4   2  23      133.65      125.60     17.36 o
   5   2  23       47.05       46.25     14.09 o
   6   2  23      333.08      339.76     28.23 o
 -10   3  23       13.52       26.85     14.55 o
  -9   3  23       35.51       29.40     14.39 o
  -8   3  23       93.32       61.38     16.83 o
  -7   3  23       31.78       28.95     14.78 o
  -6   3  23       26.17       41.58     19.46 o
  -5   3  23        7.73       20.03     14.44 o
  -4   3  23        4.65        0.45     14.63 o
  -3   3  23       37.52       32.56     15.07 o
  -2   3  23      386.40      394.46     31.05 o
  -1   3  23      473.91      452.69     32.84 o
   0   3  23        1.03        4.75     11.59 o
   1   3  23      383.44      361.60     34.41 o
   2   3  23       18.03       46.47     13.53 o
   3   3  23      699.08      751.56     34.07 o
   4   3  23      207.09      263.49     37.26 o
   5   3  23      373.90      366.80     56.68 o
  -6   4  23        0.78       19.30     20.60 o
  -5   4  23       10.34       11.32     19.51 o
  -4   4  23      164.39      130.33     27.90 o
  -3   4  23      237.32      233.79     33.85 o
  -2   4  23      131.19      100.20     21.49 o
  -1   4  23        8.61       26.71     17.13 o
   0   4  23      495.79      560.46     38.86 o
   1   4  23       50.50       89.15     21.05 o
 -12   0  24        0.16       -0.81     15.78 o
 -10   0  24        0.11       11.01     12.89 o
  -8   0  24        5.29       -7.45     11.71 o
  -6   0  24      892.20      914.88     44.73 o
  -4   0  24      369.54      364.75     25.73 o
  -2   0  24      111.68      108.35     16.12 o
   0   0  24     1270.75     1189.17     39.39 o
   2   0  24      652.44      806.17     34.20 o
   4   0  24      390.77      388.21     28.09 o
   6   0  24     1543.66     1788.72     52.03 o
 -12   1  24       17.72       32.48     15.22 o
 -11   1  24      104.46      113.52     16.59 o
 -10   1  24      393.79      397.92     25.44 o
  -9   1  24       31.19       30.28     13.88 o
  -8   1  24        2.82       -0.86      7.70 o
  -7   1  24       25.67       25.67      8.20 o
  -6   1  24       11.83        5.66      7.43 o
  -5   1  24       67.25       53.68     11.88 o
  -4   1  24      364.21      351.84     20.61 o
  -3   1  24      318.12      303.21     31.64 o
  -2   1  24      382.12      367.64     20.94 o
  -1   1  24      207.43      221.29     25.93 o
   0   1  24       38.24        8.37     14.28 o
   1   1  24       63.22       62.93     15.18 o
   2   1  24       35.85       37.37     11.85 o
   3   1  24      284.45      247.10     19.84 o
   4   1  24       20.69       27.11     11.66 o
   5   1  24      183.15      163.04     17.26 o
   6   1  24        8.30        0.30     11.72 o
 -11   2  24       61.10       53.23     37.06 o
 -10   2  24       10.20       21.29     13.18 o
  -9   2  24      304.13      347.85     33.91 o
  -8   2  24      551.72      506.81     28.76 o
  -7   2  24      323.38      348.54     26.46 o
  -6   2  24        0.78       -6.50     11.15 o
  -5   2  24      324.85      336.61     22.46 o
  -4   2  24       93.77      106.77     17.88 o
  -3   2  24        2.89      -10.45     10.45 o
  -2   2  24       37.43       26.21     18.71 o
  -1   2  24      243.59      262.70     22.00 o
   0   2  24        0.09       -7.68     10.94 o
   1   2  24      428.94      446.10     44.44 o
   2   2  24        5.04        4.17     11.20 o
   3   2  24       57.82       55.16     15.13 o
   4   2  24      114.42      109.71     17.70 o
   5   2  24       25.72       53.35     15.57 o
  -8   3  24       46.49        7.65     18.02 o
  -7   3  24       12.39       17.26     14.75 o
  -6   3  24      168.42      125.64     21.32 o
  -5   3  24       55.34       40.90     16.75 o
  -4   3  24      557.61      571.11     37.11 o
  -3   3  24        1.34       -6.64     13.76 o
  -2   3  24       49.87       53.69     20.83 o
  -1   3  24       18.72       26.09     15.76 o
   0   3  24       36.52       11.70     24.27 o
   1   3  24      100.46      127.90     21.81 o
   2   3  24       48.42       36.65     16.51 o
   3   3  24       62.55       61.08     18.95 o
 -11   0  25     1573.14     1747.23    105.16 o
  -9   0  25       43.96       36.33     15.02 o
  -7   0  25     1954.30     2119.60     72.73 o
  -5   0  25       48.07       68.95     26.94 o
  -3   0  25      386.00      383.80     49.47 o
  -1   0  25      675.51      713.02     42.64 o
   1   0  25      223.21      223.53     21.02 o
   3   0  25      298.87      290.72     38.38 o
   5   0  25      232.64      265.89     33.77 o
 -10   1  25       37.22       50.34     16.37 o
  -9   1  25       50.11       45.60     13.23 o
  -8   1  25      267.38      253.68     19.38 o
  -7   1  25       40.70       43.71     12.16 o
  -6   1  25      495.06      551.17     26.29 o
  -5   1  25      396.96      408.48     22.83 o
  -4   1  25      334.82      398.64     22.38 o
  -3   1  25       54.92       50.17     11.88 o
  -2   1  25      265.74      266.39     20.28 o
  -1   1  25      374.47      380.56     33.59 o
   0   1  25      504.28      495.87     26.35 o
   1   1  25       47.90       43.38     12.61 o
   2   1  25      758.09      766.23     34.84 o
   3   1  25        1.58        2.84     11.08 o
   4   1  25     1001.09     1160.76     37.81 o
   5   1  25        0.11       -5.37     12.36 o
  -9   2  25        8.56       25.01     15.12 o
  -8   2  25      158.24      164.83     27.74 o
  -7   2  25      148.25      118.57     18.50 o
  -6   2  25       21.71       21.06     13.71 o
  -5   2  25      672.91      710.29     34.44 o
  -4   2  25       34.16       48.56     13.97 o
  -3   2  25      340.26      384.70     26.52 o
  -2   2  25       54.92       48.94     14.40 o
  -1   2  25      160.08      225.78     21.49 o
   0   2  25       33.28       29.19     14.46 o
   1   2  25      379.45      423.04     27.86 o
   2   2  25        9.23        1.22     12.72 o
   3   2  25      125.73      101.04     28.06 o
  -6   3  25       61.30       44.63     17.97 o
  -5   3  25       16.71       13.79     15.20 o
  -4   3  25       20.70        1.23     16.90 o
  -3   3  25        0.93      -14.94     14.94 o
  -2   3  25       33.41        2.86     21.37 o
  -1   3  25      156.47      168.91     23.53 o
   0   3  25       77.79       24.90     16.68 o
   1   3  25       28.50       32.93     31.58 o
  -8   0  26      116.91       87.96     17.15 o
  -6   0  26       35.37       39.49     22.61 o
  -4   0  26       12.60       20.76     13.52 o
  -2   0  26      930.39     1040.86     40.07 o
   0   0  26       12.83       40.24     16.58 o
   2   0  26       64.43       89.31     17.92 o
  -9   1  26      939.45      980.11     40.76 o
  -8   1  26      217.13      228.63     22.86 o
  -7   1  26       68.32       62.93     13.38 o
  -6   1  26      152.84      161.17     16.59 o
  -5   1  26       96.33       76.38     17.88 o
  -4   1  26       40.56       29.17     11.63 o
  -3   1  26        4.17        8.86     10.45 o
  -2   1  26      183.79      228.88     19.45 o
  -1   1  26       14.16        8.92     11.62 o
   0   1  26       35.11       44.01     13.34 o
   1   1  26        7.21      -10.51     10.51 o
   2   1  26       55.79       64.98     20.64 o
   3   1  26       47.19       48.89     13.59 o
  -7   2  26       36.67       21.53     15.95 o
  -6   2  26        1.46        0.14     14.87 o
  -5   2  26       40.24       44.86     14.67 o
  -4   2  26      301.74      313.66     24.50 o
  -3   2  26       27.79       10.89     13.35 o
  -2   2  26       38.45       34.28     13.81 o
  -1   2  26      180.67      195.39     21.11 o
   0   2  26       25.47       30.02     13.91 o
   1   2  26       40.02       48.35     15.73 o
  -7   0  27       13.36       16.36     13.70 o
  -5   0  27       18.06       20.99     13.40 o
  -3   0  27       35.42       39.11     17.00 o
  -1   0  27       20.25       30.20     13.48 o
   1   0  27      214.43      218.13     23.39 o
  -6   1  27       21.83       29.88     12.31 o
  -5   1  27        7.33       -1.07     10.66 o
  -4   1  27       73.87       74.75     14.16 o
  -3   1  27      296.81      329.75     26.41 o
  -2   1  27      207.42      209.27     19.19 o
  -1   1  27      109.86      133.65     17.25 o
   0   1  27      200.32      210.17     19.26 o
 
